# Supplementary material for: Computational modeling of the gut microbiota reveals putative metabolic mechanisms of recurrent Clostridioides difficile infection
Source: PLoS Comput Biol. 2021 Feb 22;17(2):e1008782. doi: 10.1371/journal.pcbi.1008782 (PMC7932513; doi:10.1371/journal.pcbi.1008782)
Supplement: S1 Table — (XLSX) [file pcbi.1008782.s001.xlsx]

## Sheet: S1 Table
Table S1. Metadata and normalized taxa abundances of 225 stool samples from 93 CDI patients based on data from (13).
sampleID	DA0165	DA0208	DA0299	DA0345	DA0338	DA0498	DA0527	DA0394	DA0461	DA0530	DA2559	DA0673	DA0718_R	DA0734_R	DA0705	DA0725	DA0721_R	DA0731	DA0752	DA0735	DA0741	DA0776	DA0904	DA1365	DA0918	DA0941	DA0980	DA0926	DA0948	DA0939	DA0977	DA0991_R	DA1033_R	DA0949	DA0978	DA0993	DA1026	DA1039	DA1044	DA1088	DA1193	DA1217	DA1287	DA1231	DA1249	DA1223	DA1250	DA1227	DA1251
patientID	EIN00010	EIN00010	EIN00023	EIN00023	EIN00030	EIN00030	EIN00030	EIN00042	EIN00048	EIN00052	EIN00056	EIN00078	EIN00078	EIN00078	EIN00082	EIN00082	EIN00084	EIN00084	EIN00084	EIN00086	EIN00086	EIN00086	EIN00110	EIN00110	EIN00113	EIN00113	EIN00113	EIN00114	EIN00114	EIN00116	EIN00116	EIN00116	EIN00116	EIN00121	EIN00121	EIN00121	EIN00129	EIN00129	EIN00134	EIN00135	EIN00160	EIN00160	EIN00160	EIN00166	EIN00166	EIN00167	EIN00167	EIN00168	EIN00168
updated_index	1	0	1	0	0	1	0	1	1	1	1	1	0	0	1	0	1	0	0	1	0	0	1	0	1	0	0	1	0	1	0	0	0	1	0	0	1	0	1	1	1	0	0	1	0	1	0	1	0
updated_recur	0	0	0	0	0	0	0	0	0	0	0	0	0	0	0	0	0	0	0	0	0	0	0	0	0	0	0	0	0	0	0	0	0	0	0	0	0	0	0	0	0	0	0	0	0	0	0	0	0
updated_reinfected	0	0	0	0	0	0	0	0	0	0	0	0	0	0	0	0	0	0	0	0	0	0	0	0	0	0	0	0	0	0	0	0	0	0	0	0	0	0	0	0	0	0	0	0	0	0	0	0	0
patient group	nonrecurrent	nonrecurrent	nonrecurrent	nonrecurrent	nonrecurrent	nonrecurrent	nonrecurrent	nonrecurrent	nonrecurrent	nonrecurrent	nonrecurrent	nonrecurrent	nonrecurrent	nonrecurrent	nonrecurrent	nonrecurrent	nonrecurrent	nonrecurrent	nonrecurrent	nonrecurrent	nonrecurrent	nonrecurrent	nonrecurrent	nonrecurrent	nonrecurrent	nonrecurrent	nonrecurrent	nonrecurrent	nonrecurrent	nonrecurrent	nonrecurrent	nonrecurrent	nonrecurrent	nonrecurrent	nonrecurrent	nonrecurrent	nonrecurrent	nonrecurrent	nonrecurrent	nonrecurrent	nonrecurrent	nonrecurrent	nonrecurrent	nonrecurrent	nonrecurrent	nonrecurrent	nonrecurrent	nonrecurrent	nonrecurrent
index_sample_n	1	2	1	2	0	1	2	1	1	1	1	1	2	3	1	2	1	2	3	1	2	3	1	2	1	2	3	1	2	1	2	3	4	1	2	3	1	2	1	1	1	2	3	1	2	1	2	1	2
rel_day_to_index	0	6	0	7	-43	0	6	0	0	0	0	0	15	20	0	8	0	9	18	0	7	14	0	110	0	8	14	0	6	0	11	14	29	0	7	15	0	6	0	0	0	5	20	0	8	0	7	0	7
POS_NEG	positive	negative	positive	positive	negative	positive	positive	positive	positive	positive	positive	positive	NA	NA	positive	positive	positive	NA	NA	positive	positive	NA	positive	negative	positive	positive	negative	positive	positive	positive	NA	NA	negative	positive	positive	NA	positive	positive	positive	positive	positive	positive	negative	positive	positive	positive	positive	positive	positive
sample status	index	treatment	index	treatment	treatment	index	treatment	index	index	index	index	index	recovery	recovery	index	treatment	index	treatment	recovery	index	treatment	treatment	index	recovery	index	treatment	treatment	index	treatment	index	treatment	treatment	recovery	index	treatment	recovery	index	treatment	index	index	index	treatment	recovery	index	treatment	index	treatment	index	treatment
plating results	positive	negative	positive	negative	negative	positive	negative	positive	positive	positive	positive	positive	negative	negative	positive	positive	positive	negative	negative	positive	negative	negative	positive	negative	positive	positive	negative	positive	negative	positive	positive	positive	negative	positive	negative	negative	positive	negative	positive	negative	positive	positive	negative	positive	negative	positive	positive	positive	negative
ribotype	FP308	Negative	FP311	Negative	Negative	unresolved	Negative	F027	unresolved	F002	FP420	unresolved	Negative	Negative	FP416	FP432	unresolved	Negative	Negative	unresolved	Negative	Negative	F017	Negative	F027	F053_163	Negative	unresolved	Negative	F014_020	F014_020	F014_020	Negative	F027	Negative	Negative	F015	Negative	FP440	unresolved	F017	F017	Negative	F014_020	Negative	FP312	FP402	F027	Negative
IDSA severity score (y/n)	0	NA	1	1	NA	1	1	1	1	0	0	1	NA	NA	1	1	0	NA	NA	1	1	NA	1	NA	1	1	1	0	NA	1	1	1	1	0	NA	NA	1	1	0	1	1	NA	1	0	NA	0	NA	0	NA
prior abx exposure	yes	no	no	no	yes	no	no	yes	no	yes	no	no	no	no	no	no	yes	no	no	no	no	no	yes	no	yes	no	no	yes	no	yes	no	no	no	yes	no	no	no	no	no	no	yes	no	no	no	no	no	no	no	no
LAB: WBC_PEAK	0.8	9.8	56.3	56.3	10.4	20	20	32.4	66.4	13	11.3	7.8	9.9	8.7	16.6	16.6	7.5	7.2	6.1	27.5	27.5	13.3	16.1	12.7	29.2	29.2	63.9	0.9	0.9	16.8	18	15.6	15.2	11	11	8.5	15.2	15.2	10.5	16	5.6	5.6	17.5	0.1	0.1	7.4	7.4	8	8
LAB: CREAT_PEAK	0.8	1	1.4	1.4	4	3.7	3.7	1.8	1.1	1.5	0.8	4.4	2.1	2.8	1.2	1.2	1.1	1	1	1.3	1.3	0.8	0.7	0.7	0.9	0.9	0.6	1.2	1.2	1.3	1	0.7	0.6	0.7	0.7	0.6	0.9	0.9	0.4	0.6	0.6	0.6	0.4	0.6	0.6	0.6	0.6	0.3	0.3
Abdominal pain (y/n)	0	NA	1	NA	NA	0	NA	0	1	0	1	1	NA	NA	1	NA	0	NA	NA	1	NA	NA	0	NA	0	NA	NA	1	NA	1	NA	NA	NA	1	NA	NA	1	NA	0	NA	1	NA	NA	1	NA	1	NA	1	NA
ppi (y/n)	0	0	0	0	1	0	0	1	0	1	0	0	0	0	0	0	0	0	0	0	0	0	1	0	1	0	0	1	0	1	0	0	0	1	0	0	0	0	0	0	1	0	0	0	0	0	0	0	0
IBD (y/n)	0	0	0	0	0	0	0	0	0	0	0	0	0	0	0	0	0	0	0	0	0	0	0	0	0	0	0	0	0	0	0	0	0	0	0	0	0	0	1	0	0	0	0	0	0	0	0	0	0
invsimpson	12.4772	8.3357	12.1867	216.995	7.47469	2.20922	6.43051	4.45223	4.36289	6.31192	3.03309	7.07296	1.07325	16.5808	5.48599	4.64647	10.856	3.53435	6.52359	1.82872	7.28137	7.79908	7.6368	1.22626	2.19509	1.21382	5.73399	6.85785	1.50944	7.09128	5.00069	163.196	1.16266	2.64588	2.42185	3.37279	3.90362	72.4927	7.44883	1.06643	3.18309	1.11832	6.14254	9.12434	204.362	11.2521	3.52413	4.95411	7.16107
PAM cluster	3	3	3	1	3	1	3	1	2	3	1	3	4	4	3	1	3	3	4	4	1	3	1	4	2	1	1	1	1	1	4	1	4	2	4	4	3	1	3	4	2	4	4	3	1	3	4	3	3
Bacteroides	0.310924	0.577744	0.384615	0.0580205	0.394315	0.0275689	0.364685	0.00109142	0.000193489	0.826766	0.0326867	0.550878	0.000643777	0.00169319	0.191261	0.23972	0.430235	0.557963	0.00106975	0.00663951	0.00292001	0.000616095	0.000456986	0.000381388	0.000613732	0.00177669	0.00112379	0.0433279	0.000796178	0.00070544	0.000845451	0.00578871	0.00377902	0.000625223	0	0.00043611	0.537033	0.327976	0.00110347	0.00381679	0.000797448	0.000597015	0.000284212	0.520146	0.0943396	0.53709	0.0210336	0.515722	0.15794
Enterococcus	0.000470588	0.0163729	0.000141924	0.0375427	0.0020873	0.00250627	0.000301841	0.000128403	0.00483723	0.0237933	0.00133779	0.00233337	0.966738	0.0741619	0.00787966	0.0101099	0	0	0.00149765	0.000301796	0.326311	0.0107817	0.0584371	0.899259	0.000153433	0.0826717	0.464385	0.0015127	0.182484	0.0489105	0.233345	0.209841	0.930898	0.0429618	0.611067	0.431858	0.00230831	0.00599292	0.00135812	0.987581	0.000398724	0.000895522	0.0383686	5.89067e-05	0.00471698	0.00227549	0.545619	0.00060152	0.207658
Escherichia	0.118521	0.0539759	0.000189233	0.00284414	0	0.0325815	0.210202	0.396893	0.0654961	0.000204527	0.000133779	0.000202901	0.000643777	0.00338639	0.113181	0.431741	0.000938967	0	0	0.000150898	0.0811346	0	0.000114247	0	0.000153433	0.906057	0.240837	0.304646	0.796709	0.413074	0.193186	0.0622287	0.000899766	0.000893176	0.00799895	0.000109027	0.000602168	0.0318714	0.00407436	0.00113934	0.00199362	0.00119403	0.000284212	0.000412347	0	7.58495e-05	0.000139295	0.00125772	0.245732
Enterobacteriaceae	0.000537815	0.0386945	0.00052039	0	0.188471	0	0.0964685	0	0.403957	0.00109081	0.00544036	0	0	0.131392	0.010745	0	0.000187793	0.000656537	0.00192555	0.00331975	0.00385859	0	0.000114247	0.000435872	0.648945	0	0.000864454	0.00524041	0	0.00940586	0.126226	0.0911722	0.00377902	0.589496	0.00013113	0	0.00100361	0.00245165	0.0113742	0.000170901	0.402711	0	0.000142106	0.00182611	0.00471698	0.000151699	0.170637	0.0113742	0.000142867
Lactobacillus	0	0.000873219	0.000378465	0.0443686	0.000245564	0.0401003	0.000241473	0.000256805	0.00536932	0.000204527	4.45931e-05	0.0385513	0.0261803	0.43786	0.00501433	0	0.0169014	0	0.385109	0.745737	0.00365002	0	0	0	0.0223245	0.000444173	0.0105463	5.40249e-05	0.000212314	0.0162251	0.18397	0.065123	0.0057585	0.0136656	0.305665	0.438836	0.00190686	0.13021	0.000424412	0.00096844	0.355662	0.950746	0.227796	0.00365221	0.0518868	0.000986044	0.000835771	0.00207798	0.0812201
Akkermansia	0.000134454	0.000382034	0.00146655	0.0790671	0.00055252	0.0100251	6.03682e-05	0.000577812	0.000290234	0.000409054	0.533333	0.206046	0	0.00541822	0.00143266	6.78518e-05	0.00244131	0.000375164	0.00363714	0.00362155	0.00354573	0.000924143	0.0672341	5.4484e-05	0.000767165	0.00277608	0.0523859	0.00124257	0.000318471	0.0366829	0	0.0303907	0.00251934	0.000267953	0.00196696	0.000763192	0.00140506	0.0106238	0	0.000341802	0.000398724	0.00119403	0	0.106857	0.0330189	0	0.00306449	0.000164051	0
Peptostreptococcaceae	0.0297143	0.00491186	0.058189	0.0182025	0.0473326	0.142857	0.027709	0.00134823	0.00464374	0.00777202	0.0313043	0.0403774	0	0.00677277	0.00143266	0.0105849	0.00187793	0.000562746	0.00192555	0.000754489	0.419335	0.0402772	0.12213	0.00054484	0.000153433	0.000888346	0.00942254	0.0200432	5.30786e-05	0.0344098	0.00270544	0.0130246	0.000719813	8.93176e-05	0	0	0.0446608	0.0528466	0.00390459	0	0	0.00179104	0.110843	0.0301602	0.108491	0.00280643	0.00320379	0.0565429	0.0131438
Veillonella	0.0161345	0.000272881	0.0232756	0.168373	0.00221008	0.00501253	0	0	0.00938422	0	0.000133779	0.0101451	0.00536481	0.326109	0.350287	0.055842	0	0.00234478	0.00256739	0	0.000625717	0.0687717	0	0.000108968	0.0883007	0	0.0732192	0.00253917	0.00557325	0.0782254	8.45451e-05	0.118669	0	0.12433	0.012064	0.0102486	0.000702529	0.0841732	0	0.000113934	0.160287	0.00208955	0.0754583	0.0166706	0.429245	0.000151699	0	0	0
Lachnospiraceae	0.049479	0.0472084	0.0788627	0.120592	0.134324	0.0125313	0	0.201592	0	0.00238615	0.0148495	0.0302323	0	0.00169319	0.025788	0.0218483	0.242066	0.122585	0.00021395	0.00362155	0.143498	0.54201	0.149777	0	0	0.000166565	0.0256743	0.0922744	0	0.102916	8.45451e-05	0.00868307	0.00125967	0	0	0	0.0500803	0.133479	0.0443935	0.00039877	0	0	0.117095	0.0118992	0.00471698	0.00621966	0.00403956	0.0641986	0.026359
Blautia	0.00208403	0.000109152	0.0279591	0.124005	0.00466573	0.0250627	0	0.00166923	0	0.000545405	0.0216276	0.000811606	0	0	0.0379656	0.001832	0.0480751	0.114237	0	0.000603591	0.000625717	0.057836	0.375129	0	0	0	0.0055325	0.0703404	0.000106157	0.0203794	0	0	0	0	0	0	0.248695	0.00463089	0.34267	5.69671e-05	0	0	0.27867	0.0331645	0	0.0128944	0.000417885	0.00415596	0
Parabacteroides	0.0339496	0.135458	0.135112	0.0318544	0	0.037594	0.208512	0	0	0.0781974	0.00263099	0.0250583	0	0	0	0	0.0696714	0.12099	0	0	0.000938575	0.0696188	0	0	0.000153433	0.000222087	0	0	0	0	0	0	0	8.93176e-05	0	0	0	0.000544811	0	0	0	0	0	0.00659755	0	0.0084193	0.0114222	0.233609	0.0247875
Streptococcus	0.000941176	0.00420237	0.00255464	0.131968	0.0349929	0.0927318	6.03682e-05	0.000321007	0.00290234	0.0022498	0.00459309	0.000304352	0	0	0.0308023	0.034808	0.00056338	0.00131307	0.330124	0.141391	0.00156429	0.00300347	0.107906	0.0969816	0.133717	0.000499695	0.019796	0.0300378	0.0132696	0.00893557	0.00845451	0.0274964	0.00125967	0.00437656	0.0169158	0.0569123	0.000602168	0.0830836	0.00738477	0.00193688	0.0526316	0.0158209	0.110132	0.00547832	0.127358	0.0409587	0.0112829	0.0111555	0.114008
Clostridiaceae	6.72269e-05	0	0.000141924	0	0.0111732	0.0350877	0	0.0109784	0.0230252	0	0.00156076	0	0	0.00711141	0.0164756	0.000339259	0	0	0	0	0	0	0.00142808	0.00130762	0	0.00188774	0.00674274	0.00243112	0	0.0524377	0	0.00868307	0.000179953	0	0	0	0.00652348	0.0441297	0.00118835	0.000341802	0	0	0.0373739	5.89067e-05	0.00471698	0.0137288	0.000417885	0	0
Alistipes	0.00994958	0	0.0235122	0.0039818	0	0	0.0606701	0	0	0.0246114	0.0701003	0.0249569	0	0	0.032235	0.0176415	0.0323005	0.000187582	0	0.00150898	0	0	0	0	0	0.000721781	0	0	0	0	0	0	0	0	0	0	0	0	0	0.000284835	0	0	0	0.00471254	0	0.0166869	0.000696476	0	0
Fusobacterium	0.00127731	0	0	0.00170648	0	0	0	0	0.20921	0	0.2433	0.0163336	0	0	0.00286533	0.0808794	0	0	0	0	0	0	5.71233e-05	0	0	0	0.0469398	0.158725	0	0.115379	0	0	0	0	0	0	0.00682457	0.00245165	0	0	0	0	0	0	0	0.00925364	0	0	0.000142867
Faecalibacterium	0.157311	0.000327457	0.0269657	0.0039818	0	0.0200501	0	0.213469	0	0	0	0	0	0	0.13467	0.00284978	0	0	0	0	0	0	0	0	0	0.000166565	0	0	0	0	8.45451e-05	0	0	0	0	0.000218055	0	0	0.386724	0.000113934	0	0	0	0.029041	0	0.0366353	0.00153225	0	0.000142867
Staphylococcus	0	0	0	0.00113766	0.000184173	0	0	0	0	0	0	0	0	0.00372503	0	0	0	0	0.0646128	0.0636789	0.00876004	0.000308048	0.00034274	0	0	0	0	0.00010805	0	0.00141088	0.00295908	0.0115774	0.00053986	0	0	0	0	0.00381367	0	0.00165205	0	0	0	0	0	0	0	0	0
Ruminiclostridium	0	0.0593243	0.0342984	0.0324232	0.0211799	0.00501253	0	0	0	0.00968094	0	0.000101451	0	0	0	0	0.0629108	9.3791e-05	0	0.000301796	0	0.0659992	0.00177082	0	0	0	0.00172891	0	0	0	0	0	0	0	0	0	0.00210759	0	0.0804686	0.00039877	0	0	0	0.0159637	0	0.011605	0.000835771	0	0
Bifidobacterium	0	0.0020739	0.000993471	0.032992	0.0082878	0.441103	0	0.00911659	0.000386978	0	0.00245262	0.000101451	0	0	0	0.000271407	0	0.000750328	0	0.000301796	0	0	0.100823	0	0	0	0.00146957	0.0350081	0	0	0	0.00578871	0	0.0334941	0	0	0.0117423	0.0152547	0.0343774	0	0	0	0	0.00418238	0	0.000910194	0.00125366	0.020233	0
Pasteurellaceae	0.0158655	5.45762e-05	0	0	0.0501565	0	0.000362209	0.00699795	0.00120931	0	0	0	0	0	0.00859599	0.00251052	0	0	0.207103	0.0271616	0.000417145	7.70119e-05	0.00388438	0	0	0.000111043	0	0	0	0.000156764	0	0	0	0	0	0.000327082	0.00210759	0.00136203	0.00577201	0	0.0235247	0.00119403	0	0.00017672	0	0	0	0.000109367	0
Sutterella	0	0	0	0	0.0173123	0	0	0.125899	0	0	0	0	0	0	0	0	0	0	0	0	0	0	0	0	0	5.55216e-05	0	0.00189087	0	0	0	0	0	0	0	0	0	0	0	0	0	0	0	0	0	0.00106189	0.19961	0	0
Erysipelatoclostridium	0.000201681	0.000218305	0.0017504	0	0.00055252	0.0100251	0.00344099	0	0	6.81756e-05	0.00535117	0.00121741	0	0	0	0	0.00619718	0.0340461	0	0.000150898	0	0	0.00896835	0	0	0	0.00363071	0.0232307	0	0.0337043	0.000338181	0	0	0	0	0	0.0141509	0.00108962	0	0	0	0	0	0.00394675	0	0	0	0.00448406	0
Proteus	0	0	0	0	0	0	0	0.0123267	0	0	0	0	0	0	0	0.00149274	0	0	0	0	0	0	0	0	0	0	0.00242047	0	0	0	0	0	0	0	0.00157356	0	0.000100361	0	0	0	0	0	0	0	0	0	0	0	0
Flavonifractor	0.00618487	0.00305627	0.00397389	0	0.00920867	0	0.000543314	0.00179764	0	0.00163621	0.000267559	0.000101451	0	0	0	0.00149274	0.0144601	0.0113487	0	0	0	0.00469773	0	0	0	0	0.00665629	0	0.000159236	0	0	0	0	0	0	0	0.000100361	0	0.00186741	0	0	0	0.00326844	0.00960179	0	0.000227549	0.00027859	0.0167879	0.00778627
Subdoligranulum	0	0	0.0023181	0.00284414	0.00374486	0	0.00881376	0.000128403	0	0.00136351	0.000312152	0.00750736	0	0	0	0	0.0137089	0.0250422	0	0.000754489	0	0.057759	0	0	0	0	0	0	0	0.00188117	0	0	0	0	0	0	0	0.00108962	0.029624	0.000227868	0	0	0	0.00742224	0	0.000986044	0.000139295	0.00978837	0.111079
Parasutterella	0.042958	0	4.73082e-05	0	0	0	0	0	0.000677212	0	0	0	0	0	0	0	0	0	0	0	0	0	0	0	0	0.00033313	0	0	0	0	0	0	0	0	0	0	0	0	0	0	0	0	0	0.0201461	0	0	0.00766123	0.000109367	0
Dialister	0.0144538	0	0	0	0.000675302	0	0.00301841	0.0126477	0.00793305	0	0.000178372	0.00578269	0	0	0	0.00101778	0	0	0	0	0	0	0	0	0	0	0.00950899	0.000162075	0	0.0148926	0	0	0	0	0.00996591	0	0.021678	0.0182512	0	0.000170901	0	0	0	0.0122526	0.00943396	0.07054	0.0057111	0.000164051	0
Phascolarctobacterium	0	0.052284	0	0	0	0	0	0	0	0.00647668	0	0	0	0	0	0	0.0353052	0	0	0	0	0	0	0	0	0	0.000950899	0	5.30786e-05	0	0	0.00144718	0	0	0.00983478	0	0	0	0	0	0	0	0	0	0	0.0121359	0.00390026	0	0
Weissella	0	0	0	0	0	0	0	0	0.00135442	0	0	0	0	0	0	0	0	0	0	0	0.00219001	0	0	0	0.0112773	0	0	0	0	0	0.246534	0.329957	0.0466079	0.139603	0	0	0	0	0	0	0	0	0	0	0	0	0	0	0
Megamonas	0	0	0	0	0	0	0	0	0	0	0	0	0	0	0	0	0	0	0	0	0	0	0	5.4484e-05	0	0	0	0.201783	0	0	0	0	0	0	0	0	0.000602168	0	0	0	0	0	0	0	0	0	0	0	0
Veillonellaceae	0	0	0	0	0	0	0	0	0.236347	0	0	0	0	0	0.00644699	0.00685303	0	0	0	0	0	0	0	0	0	0	0.000778008	0	0	0	0	0	0	0	0	0.000763192	0.000903252	0.00326886	0	0	0	0	0	0	0	0	0	0	0
Odoribacter	0	0	0.00657583	0.00227531	0	0.00250627	0.0127377	0	0	0	0	0.028812	0	0	0	0.00128918	0	0	0	0	0.000208572	0	0	0	0	0	0	0	0	0	0	0	0	0	0	0	0	0	0	0	0	0	0	0.0261546	0	0.0368629	0.00125366	0	0
Prevotella	0.108571	0	0	0	0.000122782	0	0	0	0	0	0	0	0	0	0	0.000135704	0	0	0.00021395	0	0	7.70119e-05	0.000456986	0	0.000383583	0	0.000259336	0.00356564	0	0	0	0	0	0	0	0.00948539	0	0.00544811	0	0	0	0	0	0	0.0754717	0	0	0	7.14337e-05
Barnesiella	0	0.000109152	0.0355757	0.00739477	0	0.0075188	0	0	0	0	0	0	0	0	0.0222063	0.0702266	0	0	0	0	0	0	0	5.4484e-05	0	5.55216e-05	0	0	0	0	0	0	0	0	0.00013113	0	0	0	0	0	0	0	0	0	0.0283019	0.151699	0.00195013	0	0
Lactococcus	0	0	0	0.0039818	0	0	0	6.42013e-05	0.00183815	0	0	0	0	0.000677277	0.000716332	0	0.000187793	0	0	0	0	0	0.00034274	0.000653808	0.0930572	0.000166565	0.013399	0	0	0	0.00101454	0.0101302	0.00179953	0.0501072	0.0170469	0.0463367	0	0	0	0.000170901	0.00119617	0.00537313	0	0	0.0235849	0	0	0	7.14337e-05
Bilophila	0	0	0	0	0.000184173	0	0	0	0.0205098	0.00681756	0.0177035	0	0	0	0	0	0	0	0	0	0	0	0	0	0	0	0	0	0	0	0	0	0	0	0	0	0.0185668	0.00762735	0	0	0	0	0	0	0	0	0	0	0
Megasphaera	0	0	0	0	0	0	0	0	0	0	0	0	0	0	0	0	0	0	0	0	0	0	0	0	0	0	0	0	0	0	0	0	0	0	0	0	0	0	0	0	0	0	0	0.0331645	0	0	0	0	0
Actinomyces	0.000134454	5.45762e-05	0.000189233	0.052901	0	0.0225564	0	0.000128403	0.000241861	0	0.000222965	0	0	0	0	0.00271407	0.00150235	0.000187582	0	0	0	0.000308048	0.00017137	0.000163452	0	0.000999389	0.000259336	0.00156672	0.000265393	0.00203794	0	0	0	0	0.00183582	0.00359791	0.000100361	0.018796	0.00263136	0	0	0.0191045	0.000284212	0.00194392	0	0	0.00208943	0	0.00157154
Roseburia	0	0	0.000378465	0	0.000920867	0	0	0.000192604	0.000193489	0.000136351	0.000178372	0	0.000429185	0	0	0.000203555	0.00150235	0	0	0	0.000104286	0	0.000399863	0	0	0	0	0	0	0.00807337	0.00016909	0	0	0	0	0	0.000301084	0	0.0178253	0	0.000398724	0	0	0.0107799	0	0.00204794	0	0.000328102	7.14337e-05
Butyricimonas	0	0	0.0409689	0.00682594	0.0535331	0	0.00217326	0	0	0	0	0	0	0	0	0	0	0	0	0	0	0	0	0	0	0	0	0	0	0	0	0	0	0	0	0	0	0	0	0	0	0	0	0	0	0.0200243	0.000696476	0	0
Ruminococcaceae	0	0	0.10616	0.0244596	0.0114187	0.00501253	0	0.000770416	0	0.00449959	0.000178372	0.00294207	0	0	0	0	0.0114554	0.00093791	0	0	0	0.0671544	0	0	0	0	0.000172891	0	0	0.000156764	0	0	0	0	0	0	0	0	0.00882777	0	0	0	0	0.0758718	0	0.00288228	0.00027859	0.0465358	0.0065719
Anaerostipes	0.00147899	0	0	0	6.13911e-05	0	0	0.000385208	0	0	0.00272018	0.00669575	0	0	0	0.000407111	0	0.00168824	0	0	0	0.00962649	0	0	0	0	0.000345781	0.000162075	0	0	0	0	0	0	0	0	0.000100361	0.00544811	0	0	0	0	0	0	0	0	0	0.000164051	0.00150011
Porphyromonadaceae	0	0.000109152	0	0	0	0	0	0	0	0	0	0	0	0	0	0	0	0	0	0	0	0	0	0	0	0	0	0	0	0	0	0	0	0	0	0	0	0	0	0	0	0	0	0	0	0	0	0	0
Dysgonomonas	0	0	0	0	0	0	0	0	0	0	0	0	0	0	0	0	0	0	0	0	0	0	0	0	0	0	0	0	0	0	0	0	0	0	0	0	0.000301084	0	0.0110347	0	0	0	0	0	0	0	0	0	0
Alloprevotella	0.077042	0	0	0	0	0	0	0	0	0	0	0	0	0	0	0	0	0	0	0	0	0	0	0	0	0	0	0	0	0	0	0	0	0	0	0	0	0	0	0	0	0	0	0	0	0	0	0	0
Morganella	0	0	0	0	0	0	0	0	0	0	0	0	0	0	0	0	0	0	0	0	0	0	0	0	0	0	8.64454e-05	0	0	0	0	0	0	0	0.00380278	0	0	0	0	0	0	0	0	0	0	0	0	0	0
Eggerthella	0	0.00212847	0.0028858	0.00625711	0.000184173	0.0225564	0	0.00121983	0	0.00109081	0.00722408	0.000507254	0	0	0	0.00312118	0.00732394	0.00468955	0	0	0	0	0	0	0	0	0.000864454	0	0	0	0	0	0	0	0	0	0.0247892	0.00408608	0.00297089	0	0	0	0	0.00135485	0	0.000682646	0	0.000273418	0
Collinsella	0.00161345	5.45762e-05	0	0	0.00190312	0	0	0	0	0	0.000133779	0	0	0	0	0	0.000187793	0	0	0	0.000312858	0.000154024	5.71233e-05	0	0	0	0	0.00010805	0	0	0	0	0	0	0	0.000109027	0	0	0	0.000113934	0	0	0	0.00630302	0	0	0	0.000164051	0
Normalized Total	1	1	1	1	1	1	1	1	1	1	1	1	1	1	1	1	1	1	1	1	1	1	1	1	1	1	1	1	1	1	1	1	1	1	1	1	1	1	1	1	1	1	1	1	1	1	1	1	1
Unnormalized Total	0.99792	0.971424	0.993794	0.907121	0.999939	0.0358974	0.997651	0.996609	1	0.916464	0.999554	0.982262	1	0.99831	1	0.999254	0.995886	0.995518	1	0.999548	1	0.999077	0.999886	1	1	0.999833	1	0.999352	1	0.960837	1	0.935047	1	1	1	1	0.821638	0.999183	0.991166	0.988123	1	1	1	0.989162	1	0.996448	0.870287	0.998526	0.974454
[truncated: 176 more columns]
