# Supplementary material for: Computational modeling of the gut microbiota reveals putative metabolic mechanisms of recurrent Clostridioides difficile infection
Source: PLoS Comput Biol. 2021 Feb 22;17(2):e1008782. doi: 10.1371/journal.pcbi.1008782 (PMC7932513; doi:10.1371/journal.pcbi.1008782)
Supplement: S3 Table — (XLSX) [file pcbi.1008782.s003.xlsx]

## Sheet: S3 Table
Table S3. Total nutrient uptake rate bounds used in community metabolic models.
VMH Metabolite Abbreviation	Community uptake (mmol/day)
EX_12dgr180(e)	0.1
EX_12dhchol(e)	0
EX_12ppd_S(e)	0
EX_13ppd(e)	0
EX_15dap(e)	0
EX_26dap_M(e)	0.1
EX_2ddglcn(e)	0
EX_2dmmq8(e)	0.1
EX_2hyoxplac(e)	0
EX_2mbut(e)	0
EX_2obut(e)	0.1
EX_2omfuc(e)	0
EX_2omxyl(e)	0
EX_34dhpha(e)	0
EX_34dhphe(e)	0
EX_3ddlhept(e)	0
EX_3dhcdchol(e)	0
EX_3dhchol(e)	0
EX_3hcinnm(e)	0
EX_3hphac(e)	0
EX_3hpppn(e)	0
EX_3mop(e)	0.1
EX_4abut(e)	0
EX_4abz(e)	0.1
EX_4hbz(e)	0.1
EX_4hoxpacd(e)	0
EX_4hphac(e)	0
EX_4mcat(e)	0
EX_5aptn(e)	0
EX_5htrp(e)	0
EX_7dhcdchol(e)	0
EX_7ocholate(e)	0
EX_ac(e)	0.1
EX_acac(e)	0
EX_acald(e)	0
EX_acerA(e)	0
EX_acgal(e)	0
EX_acgalglcur(e)	0
EX_acgalidour(e)	0
EX_acgalidour2s(e)	0
EX_acgam(e)	0.1
EX_acmana(e)	0.1
EX_acnam(e)	0.1
EX_actn_R(e)	0
EX_adchac(e)	0
EX_ade(e)	0.1
EX_adn(e)	0.1
EX_adocbl(e)	0.1
EX_ahcys(e)	0
EX_akg(e)	0
EX_ala_D(e)	0.1
EX_ala_L(e)	46.1435
EX_alaasp(e)	0
EX_alagln(e)	0
EX_alaglu(e)	0
EX_alagly(e)	0
EX_alahis(e)	0
EX_alaleu(e)	0
EX_alathr(e)	0
EX_alchac(e)	0
EX_alltn(e)	0
EX_amet(e)	0.1
EX_amp(e)	0.1
EX_amylopect900(e)	0
EX_amylose300(e)	0
EX_apio_D(e)	0
EX_arab_D(e)	0.1
EX_arab_L(e)	0
EX_arabinan101(e)	0
EX_arabinogal(e)	0
EX_arabinoxyl(e)	0
EX_arabttr(e)	0
EX_arbt(e)	0
EX_arg_L(e)	25.5849
EX_arsenb(e)	0
EX_asn_L(e)	50
EX_aso3(e)	0
EX_aso4(e)	0
EX_asp_L(e)	57.8369
EX_bglc(e)	0
EX_bhb(e)	0
EX_btd_RR(e)	0
EX_btn(e)	0.000276737
EX_btoh(e)	0
EX_but(e)	23.0531
EX_butso3(e)	0
EX_C02528(e)	0
EX_ca2(e)	22.6709
EX_cbl1(e)	0.1
EX_cbl2(e)	0
EX_cd2(e)	0
EX_cellb(e)	0
EX_cellul(e)	0.0550422
EX_cgly(e)	0.1
EX_ch4(e)	0
EX_ch4s(e)	0
EX_chol(e)	50
EX_cholate(e)	0
EX_chols(e)	0
EX_chor(e)	0.1
EX_chsterol(e)	1.3475
EX_chtbs(e)	0
EX_cinnm(e)	0
EX_cit(e)	0.1
EX_Cit_Mg(e)	0
EX_cl(e)	288.089
EX_cmp(e)	0
EX_co2(e)	0
EX_coa(e)	0
EX_cobalt2(e)	0.1
EX_coprost(e)	0
EX_core2(e)	0
EX_core3(e)	0
EX_core4(e)	0
EX_core5(e)	0
EX_core6(e)	0
EX_core7(e)	0
EX_core8(e)	0
EX_crn(e)	0
EX_cro4(e)	0
EX_csn(e)	0.1
EX_cspg_a(e)	0
EX_cspg_a_degr(e)	0
EX_cspg_ab_rest(e)	0
EX_cspg_b(e)	0
EX_cspg_b_degr(e)	0
EX_cspg_c(e)	0
EX_cspg_c_degr(e)	0
EX_cspg_c_rest(e)	0
EX_ctbt(e)	0
EX_cu2(e)	0.0412992
EX_cynt(e)	0
EX_cys_L(e)	9.5576
EX_cytd(e)	0.1
EX_dad_2(e)	0.1
EX_datp(e)	0
EX_dchac(e)	0
EX_dcyt(e)	0.1
EX_ddca(e)	9.77504
EX_dextran40(e)	0
EX_dextrin(e)	0
EX_dgchol(e)	1000
EX_dgsn(e)	0.1
EX_dhcinnm(e)	0
EX_dhpppn(e)	0
EX_diact(e)	0
EX_din(e)	0
EX_dms(e)	0
EX_dmso(e)	0
EX_dopa(e)	0
EX_dpcoa(e)	0
EX_drib(e)	0
EX_dsT_antigen(e)	0
EX_dtmp(e)	0
EX_dttp(e)	0
EX_duri(e)	0
EX_etha(e)	0
EX_ethso3(e)	0
EX_etoh(e)	281.317
EX_f1a(e)	0
EX_fald(e)	0.1
EX_fe2(e)	0.138077
EX_fe3(e)	0.138077
EX_fecrm(e)	0
EX_fol(e)	0.1
EX_for(e)	0.1
EX_fru(e)	177.299
EX_fuc_L(e)	0
EX_fuc1p_L(e)	0
EX_fum(e)	0
EX_g6p(e)	0
EX_gal(e)	0.0359685
EX_galct_D(e)	0
EX_galctn_D(e)	0
EX_galmannan(e)	0
EX_galt(e)	0
EX_galur(e)	0
EX_gam(e)	0
EX_gam26s(e)	0
EX_gbbtn(e)	0
EX_gcald(e)	0
EX_gchola(e)	1000
EX_glc_D(e)	230.617
EX_glcmannan(e)	0
EX_glcn(e)	0
EX_glcr(e)	0
EX_glcur(e)	0
EX_gln_L(e)	50
EX_glu_L(e)	131.111
EX_glutar(e)	0
EX_gly(e)	45.6864
EX_glyasn(e)	0
EX_glyasp(e)	0
EX_glyb(e)	0
EX_glyc(e)	0.1
EX_glyc3p(e)	0.1
EX_glyclt(e)	0
EX_glycys(e)	0
EX_glygln(e)	0
EX_glyglu(e)	0
EX_glygn2(e)	0
EX_glygn4(e)	0
EX_glygn5(e)	0
EX_glyleu(e)	0
EX_glymet(e)	0
EX_glyphe(e)	0
EX_glypro(e)	0
EX_glytyr(e)	0
EX_gncore1(e)	0
EX_gncore2(e)	0
EX_gsn(e)	0.1
EX_gthox(e)	0.1
EX_gthrd(e)	0.1
EX_gtp(e)	0
EX_gua(e)	0.1
EX_h(e)	0.1
EX_h2(e)	0
EX_h2o(e)	187843
EX_h2o2(e)	0
EX_h2s(e)	0.1
EX_ha(e)	0
EX_ha_deg1(e)	0
EX_ha_pre1(e)	0
EX_HC00319(e)	0
EX_HC02191(e)	0
EX_HC02194(e)	0
EX_hco3(e)	0
EX_hdca(e)	85.5367
EX_hexs(e)	0
EX_hg2(e)	0
EX_his_L(e)	16.7671
EX_hista(e)	0
EX_hom_L(e)	0
EX_homogal(e)	0
EX_hspg(e)	0
EX_hspg_degr_1(e)	0
EX_hspg_degr_10(e)	0
EX_hspg_degr_11(e)	0
EX_hspg_degr_12(e)	0
EX_hspg_degr_13(e)	0
EX_hspg_degr_14(e)	0
EX_hspg_degr_15(e)	0
EX_hspg_degr_2(e)	0
EX_hspg_degr_3(e)	0
EX_hspg_degr_4(e)	0
EX_hspg_degr_5(e)	0
EX_hspg_degr_6(e)	0
EX_hspg_degr_7(e)	0
EX_hspg_degr_8(e)	0
EX_hspg_degr_9(e)	0
EX_hspg_rest(e)	0
EX_hxan(e)	0.1
EX_icdchol(e)	0
EX_icit(e)	0
EX_idon_L(e)	0
EX_idour(e)	0
EX_ile_L(e)	36.5086
EX_ind3ac(e)	0
EX_ind3ppa(e)	0
EX_indole(e)	0
EX_inost(e)	0
EX_ins(e)	0
EX_inulin(e)	0
EX_isetac(e)	0
EX_isobut(e)	0
EX_isocapr(e)	0
EX_isochol(e)	0
EX_isoval(e)	0
EX_ispre(e)	0
EX_k(e)	95.2685
EX_kdo(e)	0
EX_kesto(e)	0
EX_kestopt(e)	0
EX_kestottr(e)	0
EX_lac_D(e)	0
EX_lac_L(e)	0
EX_lanost(e)	0.1
EX_lcts(e)	4.58461
EX_Lcyst(e)	0
EX_Lcystin(e)	0
EX_leu_L(e)	58.5992
EX_levan1000(e)	0
EX_levanb(e)	0
EX_levanttr(e)	0
EX_levantttr(e)	0
EX_lichn(e)	0
EX_Lkynr(e)	0
EX_lmn2(e)	0
EX_lmn30(e)	0
EX_lys_L(e)	41.2323
EX_lyx_L(e)	0
EX_mal_L(e)	0
EX_malt(e)	5.46889
EX_malthx(e)	0
EX_malttr(e)	0
EX_man(e)	0
EX_man6p(e)	0
EX_mannan(e)	0
EX_mantr(e)	0
EX_melib(e)	0
EX_meoh(e)	0
EX_met_D(e)	0
EX_met_L(e)	13.8847
EX_metala(e)	0
EX_metsox_R_L(e)	0
EX_metsox_S_L(e)	0
EX_mg2(e)	17.0207
EX_mn2(e)	0.0905165
EX_mnl(e)	0.164678
EX_mobd(e)	0
EX_mops(e)	0
EX_mqn7(e)	0.1
EX_mqn8(e)	0.1
EX_mso3(e)	0
EX_n2(e)	0
EX_n2o(e)	0
EX_na1(e)	265.594
EX_nac(e)	0.196063
EX_nadp(e)	0
EX_ncam(e)	0.165873
EX_nh4(e)	0
EX_ni2(e)	0
EX_nmn(e)	0.1
EX_no(e)	0
EX_no2(e)	0.1
EX_no3(e)	0
EX_o2(e)	0
EX_oaa(e)	0
EX_ocdca(e)	34.7535
EX_ocdcea(e)	106.785
EX_orn(e)	0.1
EX_oxa(e)	0
EX_pac(e)	0
EX_pb(e)	0
EX_pcresol(e)	0
EX_pect(e)	0
EX_pecticgal(e)	0
EX_ph2s(e)	0
EX_phe_L(e)	26.1524
EX_pheme(e)	0.1
EX_phppa(e)	0
EX_phpyr(e)	0
EX_pi(e)	18.9721
EX_pime(e)	0
EX_pnto_R(e)	0.367458
EX_ppa(e)	0
EX_ppi(e)	0
EX_pppn(e)	0
EX_pro_L(e)	67.9539
EX_ptrc(e)	0.1
EX_pullulan1200(e)	0
EX_pydam(e)	0.1
EX_pydx(e)	0.1
EX_pydxn(e)	0.1
EX_pyr(e)	0
EX_q8(e)	0.1
EX_raffin(e)	0
EX_rbflvrd(e)	0
EX_rhamnogalurI(e)	0
EX_rhamnogalurII(e)	0
EX_rib_D(e)	0.1
EX_ribflv(e)	0.1
EX_rmn(e)	0
EX_salcn(e)	0
EX_sbt_D(e)	2.0157
EX_sbt_L(e)	0
EX_sel(e)	0
EX_selni(e)	0
EX_ser_D(e)	0
EX_ser_L(e)	47.9287
EX_Ser_Thr(e)	0
EX_sheme(e)	0.1
EX_so3(e)	0
EX_so4(e)	0.1
EX_spmd(e)	0.1
EX_srtn(e)	0
EX_sT_antigen(e)	0
EX_starch1200(e)	0.869417
EX_sTn_antigen(e)	0
EX_strch1(e)	0
EX_strch2(e)	0
EX_stys(e)	0
EX_succ(e)	0
EX_sucr(e)	315.097
EX_sulfac(e)	0
EX_T_antigen(e)	0
EX_taur(e)	0
EX_tchola(e)	1000
EX_tdchola(e)	1000
EX_tet(e)	0
EX_thm(e)	0.1
EX_thmmp(e)	0
EX_thr_L(e)	32.6962
EX_thymd(e)	0.1
EX_tma(e)	0
EX_tmao(e)	0
EX_Tn_antigen(e)	0
EX_tre(e)	0
EX_trp_L(e)	5.91437
EX_trypta(e)	0
EX_tsul(e)	0
EX_ttdca(e)	26.2352
EX_tym(e)	0
EX_Tyr_ggn(e)	0
EX_tyr_L(e)	19.7619
EX_uchol(e)	0
EX_ura(e)	0.1
EX_urea(e)	0
EX_uri(e)	0
EX_val_L(e)	47.5346
EX_xan(e)	0.1
EX_xtsn(e)	0
EX_xyl_D(e)	0.1
EX_xylan(e)	0
EX_xyluglc(e)	0
EX_zn2(e)	0.193057
