# Supplementary material for: Computational modeling of the gut microbiota reveals putative metabolic mechanisms of recurrent Clostridioides difficile infection
Source: PLoS Comput Biol. 2021 Feb 22;17(2):e1008782. doi: 10.1371/journal.pcbi.1008782 (PMC7932513; doi:10.1371/journal.pcbi.1008782)
Supplement: S4 Table — (XLSX) [file pcbi.1008782.s004.xlsx]

## Sheet: S4 Table
Table S4. Net maximal production rates of 411 exchanged metabolites calculated with 225 CDI community metabolic models.
Exchanged Metabolite	DA0165	DA0208	DA0299	DA0345	DA0338	DA0498	DA0527	DA0394	DA0461	DA0530	DA2559	DA0673	DA0718_R	DA0734_R	DA0705	DA0725	DA0721_R	DA0731	DA0752	DA0735	DA0741	DA0776	DA0904	DA1365	DA0918	DA0941	DA0980	DA0926	DA0948	DA0939	DA0977	DA0991_R	DA1033_R	DA0949	DA0978	DA0993	DA1026	DA1039	DA1044	DA1088	DA1193	DA1217	DA1287	DA1231	DA1249	DA1223	DA1250	DA1227	DA1251
EX_12dgr180[fe]	4.82388e-05	2.20775e-05	2.87061e-05	0	6.66683e-05	0	3.92473e-06	1.39131e-05	0	1.18195e-05	8.48262e-06	1.68554e-05	0	0	0	1.17633e-05	0.000104455	8.60445e-05	0	0	0	5.71143e-05	0	0	0	0	4.89155e-05	3.90257e-07	1.15027e-06	0	0	0	0	0	0	0	9.66633e-07	1.31184e-05	1.34896e-05	0	0	0	2.36101e-05	6.93602e-05	0	1.64374e-06	2.01244e-06	0.000121665	5.98576e-05
EX_12dhchol[fe]	98.5002	47.3312	125.542	100.184	95.1435	117.383	12.8139	172.817	13.2453	11.0154	25.5537	48.3806	10.4821	181.415	73.4024	16.3273	145.442	70.4608	154.929	300.276	226.758	292.038	113.712	0.760983	9.01118	1.47135	26.414	55.3914	0.199851	95.9998	74.9232	38.2455	3.20718	5.52197	122.276	175.695	57.858	148.585	212.398	0.99426	142.275	381.035	198.601	75.2514	67.9645	30.3995	4.64888	76.5815	54.7596
EX_12ppd_S[fe]	0.262017	15.4878	0.284926	0	79.8776	14.0451	38.5974	4.40137	170.813	0.446324	2.82045	0	0	55.4213	10.9083	0.145704	0.0851172	0.272615	0.780218	1.3379	1.55344	0	0.636932	0.717396	259.588	0.765094	3.06288	3.08861	0	24.7574	50.5004	39.9621	1.60359	235.808	0.062452	0	3.03084	18.6525	5.04504	0.225081	161.095	0	15.0264	0.774005	3.79358	5.57218	68.4418	4.55968	0.0671468
EX_13ppd[fe]	0.262017	15.4878	0.284926	0	79.8776	14.0451	38.5974	4.40137	170.813	0.446324	2.82045	0	0	55.4213	10.9083	0.145704	0.0851172	0.272615	0.780218	1.3379	1.55344	0	0.636932	0.717396	259.588	0.765094	3.06288	3.08861	0	24.7574	50.5004	39.9621	1.60359	235.808	0.062452	0	3.03084	18.6525	5.04504	0.225081	161.095	0	15.0264	0.774005	3.79358	5.57218	68.4418	4.55968	0.0671468
EX_15dap[fe]	79.8987	57.9563	97.6851	67.1717	164.073	91.2781	133.782	295.052	282.583	6.43124	118.777	36.0853	0.267511	60.1922	68.2548	218.207	102.66	49.9368	1.65602	3.17868	259.17	259.807	109.508	0.945332	259.731	363.672	132.331	234.17	318.725	291.181	128.921	73.5666	2.78529	236.221	3.27203	0.0536108	43.938	106.952	29.5651	0.860326	161.902	1.21403	106.345	48.1514	49.0966	14.5521	151.4	72.0137	116.897
EX_26dap_M[fe]	268.146	368.373	359.006	371.715	373.8	319.92	377.429	302.895	384.118	380.474	374.617	365.453	13.3531	367.686	342.528	387.338	368.483	369.82	398.701	399.304	100.776	354.637	324.303	40.1451	395.431	366.465	200.996	301.393	326.935	346.597	206.872	178.395	8.80889	327.005	145.575	227.212	349.233	363.758	225.121	4.85645	399.897	398.967	339.074	341.573	351.019	334.871	172.438	364.531	264.186
EX_2ddglcn[fe]	20.0636	34.7405	32.0014	66.4691	133.809	35.1177	38.704	85.161	172.971	1.50259	8.79808	27.5334	10.4821	232.762	23.2492	8.89502	103.692	49.3166	180.785	264.54	63.9466	216.947	60.7049	0.717396	268.528	1.02939	17.5711	40.0932	0.0949256	73.0081	125.336	74.1455	4.6568	241.285	122.338	175.544	23.8457	125.683	22.9922	1.46278	303.369	230.617	153.003	7.01455	26.4551	6.87612	70.4119	31.0903	43.1188
EX_2dmmq8[fe]	0.000283288	0	0.000126847	2.11344e-05	0.00022144	0	1.60744e-05	0.000428954	2.45622e-05	0	5.52274e-07	1.79043e-05	0	0	0	3.15123e-06	0	0	0	0	0	0	0	0	0	4.3359e-07	2.94416e-05	0.000318725	0	4.61104e-05	0	0	0	0	3.08563e-05	0	6.89837e-05	5.65091e-05	3.41656e-05	5.29142e-07	0	0	0	3.79364e-05	2.92093e-05	0.000283692	0.00063785	5.07933e-07	0
EX_2hyoxplac[fe]	82.4256	118.488	94.3038	54.7632	139.337	33.2547	109.085	13.6719	97.575	103.044	18.2002	100.841	0.535022	38.7254	65.0544	72.1728	102.961	112.212	27.1688	31.0142	14.1186	12.6337	30.2298	0.346904	149.038	12.6024	16.358	32.4848	14.7383	15.7584	39.0442	37.8196	4.15293	130.798	3.27203	0.238055	105.843	101.277	14.1693	2.23032	107.872	0.736418	33.9421	101.273	41.5394	94.5577	56.574	114.034	71.1838
EX_2mbut[fe]	11.9326	1.97474	23.3524	7.291	23.4223	71.1979	11.0936	4.95066	11.0876	3.11881	13.166	16.161	0	5.57367	7.18332	4.38966	0.761174	0.235098	0.780218	0.311796	167.744	16.1209	49.4431	0.760983	0.0713732	1.13043	6.48611	9.00974	0.0312314	34.759	1.09218	8.70307	0.379906	0.045727	0	0	20.4937	38.8105	2.05718	0.146721	0	0.726418	59.3066	12.1077	45.303	6.63408	1.46867	22.6272	5.26752
EX_2obut[fe]	268.533	360.81	340.917	337.699	288.965	356.04	267.834	98.548	203.275	394.976	377.937	382.305	399.611	346.189	272.633	194.298	365.671	337.065	399.34	398.199	364.871	348.182	249.867	399.904	135.95	37.4627	297.157	247.268	81.3002	219.034	173.62	206.787	379.585	108.103	394.635	399.989	282.486	377.308	81.2776	399.456	238.039	399.622	287.144	344.239	386.912	294.92	246.534	382.444	253.538
EX_2omfuc[fe]	0	0	0	0	0	0	0	0	0	0	0	0	0	0	0	0	0	0	0	0	0	0	0	0	0	0	0	0	0	0	0	0	0	0	0	0	0	0	0	0	0	0	0	0	0	0	0	0	0
EX_2omxyl[fe]	0	0	0	0	0	0	0	0	0	0	0	0	0	0	0	0	0	0	0	0	0	0	0	0	0	0	0	0	0	0	0	0	0	0	0	0	0	0	0	0	0	0	0	0	0	0	0	0	0
EX_34dhpha[fe]	0.225126	15.4878	0.218156	0	75.3983	0	38.5974	0	97.575	0.446324	2.18614	0	0	38.7254	4.30799	0	0.0851172	0.272615	0.780218	1.3379	1.55344	0	0.0556988	0.184349	154.626	0	0.355782	2.10616	0	3.77235	39.0442	36.4789	1.52161	130.798	0.062452	0	0.411445	0.990659	4.5597	0.0783604	107.872	0	0.0668424	0.740443	1.89679	0.0706796	56.574	4.55968	0.0671468
EX_34dhphe[fe]	0	0	0	0	0	0	0	0	0	0	0	0	0	0	0	0	0	0	0	0	0	0	0	0	0	0	0	0	0	0	0	0	0	0	0	0	0	0	0	0	0	0	0	0	0	0	0	0	0
EX_3ddlhept[fe]	0	0	0	0	0	0	0	0	0	0	0	0	0	0	0	0	0	0	0	0	0	0	0	0	0	0	0	0	0	0	0	0	0	0	0	0	0	0	0	0	0	0	0	0	0	0	0	0	0
EX_3dhcdchol[fe]	21.3006	19.8403	43.9131	100.371	56.4707	24.0902	0	81.8225	0	1.63894	17.574	12.6505	0	0.687277	25.5214	10.7506	119.101	96.6348	0.09558	1.71006	57.8045	240.03	210.015	0	0	0.076626	12.8585	65.1191	0.0524628	49.3381	0.043818	3.48323	0.513869	0	0	0.0536108	129.456	56.9082	156.044	0.257868	0	0	158.326	21.1286	1.89679	7.94869	1.80298	27.5568	10.5536
EX_3dhchol[fe]	21.3006	19.8403	43.9131	100.371	56.4707	24.0902	0	81.8225	0	1.63894	17.574	12.6505	0	0.687277	25.5214	10.7506	119.101	96.6348	0.09558	1.71006	57.8045	240.03	210.015	0	0	0.076626	12.8585	65.1191	0.0524628	49.3381	0.043818	3.48323	0.513869	0	0	0.0536108	129.456	56.9082	156.044	0.257868	0	0	158.326	21.1286	1.89679	7.94869	1.80298	27.5568	10.5536
EX_3hcinnm[fe]	0	0	0	0	0	0	0	0	0	0	0	0	0	0	0	0	0	0	0	0	0	0	0	0	0	0	0	0	0	0	0	0	0	0	0	0	0	0	0	0	0	0	0	0	0	0	0	0	0
EX_3hphac[fe]	0	0	0	0	0	0	0	0	0	0	0	0	0	0	0	0	0	0	0	0	0	0	0	0	0	0	0	0	0	0	0	0	0	0	0	0	0	0	0	0	0	0	0	0	0	0	0	0	0
EX_3hpppn[fe]	0	0	0	0	0	0	0	0	0	0	0	0	0	0	0	0	0	0	0	0	0	0	0	0	0	0	0	0	0	0	0	0	0	0	0	0	0	0	0	0	0	0	0	0	0	0	0	0	0
EX_3mop[fe]	164.599	92.8201	135.494	249.967	209.141	337.975	137.038	347.629	390.753	21.5443	124.6	59.6288	399.611	397.255	286.1	265.206	143.207	69.9544	398.122	394.869	395.762	321.332	222.578	399.787	394.802	397.324	375.507	270.545	399.454	372.241	301.101	253.087	378.938	343.856	394.589	394.333	67.415	245.646	236.996	398.193	399.442	391.722	288.404	88.6665	307.644	79.8937	298.564	94.3373	281.311
EX_4abut[fe]	222.507	353.838	309.244	236.585	350.403	360.855	393.649	254.496	288.98	387.63	322.992	386.018	397.722	269.666	184.954	352.419	321.998	324.129	316.136	313.485	398.41	267.096	243.795	399.959	315.893	167.138	358.943	277.991	217.623	336.317	301.216	220.101	381.477	277.871	386.62	378.113	275.973	339.676	45.1316	399.641	247.937	156.276	257.018	289.57	194.45	339.703	311.178	367.004	348.592
EX_4abz[fe]	0	0	0	0	0	0	0	0	0	0	0	0	0	0	0	0	0	0	0	0	0	0	0	0	0	0	0	0	0	0	0	0	0	0	0	0	0	0	0	0	0	0	0	0	0	0	0	0	0
EX_4hbz[fe]	337.604	369.386	349.557	256.94	358.58	182.21	387.653	334.07	301.111	332.323	65.5827	289.61	13.173	367.987	368.07	330.623	347.753	323.154	398.046	397.816	266.79	343.275	155.462	39.9641	357.988	365.279	157.618	201.816	326.702	287.342	207.537	165.078	7.36011	293.506	139.33	207.019	259.594	362.003	214.938	4.65188	399.113	389.443	271.854	288.686	360.467	270.829	90.6436	377.133	268.154
EX_4hoxpacd[fe]	47.6435	37.0882	0.303849	1.14766	75.3983	13.0426	122.688	27.3439	187.801	0.538135	2.24965	0.0911604	0.267511	53.9313	49.5902	144.346	0.470704	0.272615	0.780218	1.40826	28.2372	0	0.111398	0.184349	259.659	25.2048	32.7159	64.9696	29.4766	31.5169	78.0883	61.3803	1.89151	236.176	3.27203	0.0536108	0.662312	13.7492	6.19944	0.544097	161.902	0.487612	0.190527	0.915382	1.89679	0.111019	68.3303	5.07277	98.3699
EX_4hphac[fe]	12.1577	17.4626	23.5705	7.291	98.8206	71.1979	49.691	4.95066	172.68	3.56513	15.3522	16.161	0	58.1404	11.4913	4.38966	0.846291	0.507713	1.56044	1.6497	169.297	16.1209	49.4988	0.945332	259.659	1.13043	6.8419	11.1159	0.0312314	38.5313	51.5925	45.182	1.90151	235.854	0.062452	0	20.9052	39.8012	6.61688	0.225081	161.095	0.726418	59.3735	12.8481	47.1998	6.70476	69.7333	27.1868	5.33467
EX_4hpro_LT[fe]	0	0	0	0	0	0	0	0	0	0	0	0	0	0	0	0	0	0	0	0	0	0	0	0	0	0	0	0	0	0	0	0	0	0	0	0	0	0	0	0	0	0	0	0	0	0	0	0	0
EX_4mcat[fe]	0.225126	1.97474	0.218156	0	18.943	0	11.0936	0	1.8675	0.446324	2.18614	0	0	2.71911	0.583066	0	0.0851172	0.235098	0.780218	0.311796	1.55344	0	0.0556988	0.184349	0.0713732	0	0.355782	2.10616	0	3.77235	1.09218	5.21984	0.297925	0.045727	0	0	0.411445	0.990659	1.57184	0	0	0	0.0668424	0.740443	1.89679	0.0706796	1.29152	4.55968	0.0671468
EX_5aptn[fe]	11.9326	1.97474	23.3524	7.291	23.4223	71.1979	11.0936	4.95066	11.0876	3.11881	13.166	16.161	0	5.57367	7.18332	4.38966	0.761174	0.235098	0.780218	0.311796	167.744	16.1209	49.4431	0.760983	0.0713732	1.13043	6.48611	9.00974	0.0312314	34.759	1.09218	8.70307	0.379906	0.045727	0	0	20.4937	38.8105	2.05718	0.146721	0	0.726418	59.3066	12.1077	45.303	6.63408	1.46867	22.6272	5.26752
EX_5htrp[fe]	0	0	0	0	0	0	0	0	0	0	0	0	0	0	0	0	0	0	0	0	0	0	0	0	0	0	0	0	0	0	0	0	0	0	0	0	0	0	0	0	0	0	0	0	0	0	0	0	0
EX_5mta[fe]	59.5744	39.062	23.656	8.43856	98.82	71.1337	87.8819	26.8973	105.882	3.65691	15.4156	16.252	0.267502	50.4802	56.7719	90.6904	1.23186	0.50771	1.56043	1.72004	26.2825	16.1208	49.554	0.945326	122.842	24.4841	32.0785	50.2459	29.1481	29.3385	52.49	55.0743	2.2714	92.8124	3.27192	0.0536093	21.1558	52.559	8.25652	0.690818	128.454	1.21401	59.4967	13.0229	47.1994	6.74506	69.7986	27.6997	103.634
EX_5mthf[fe]	0.584698	9.44864	1.66739	100.39	18.2854	126.652	0.271468	4.0048	6.18352	10.5286	3.4112	16.5561	120.372	156.304	17.8049	18.1055	7.09103	0.845356	152.803	162.314	132.635	5.53387	107.042	117.043	99.7386	33.5514	128.843	26.6848	78.4133	29.6576	137.751	114.765	113.596	57.8899	144.098	153.495	6.66373	93.8562	17.4576	113.276	163.995	155.679	150.548	5.3887	83.0582	18.0921	118.964	13.667	139.434
EX_7dhcdchol[fe]	204.278	313.643	265.678	116.576	326.681	280.782	279.666	248.786	282.835	341.03	132.853	256.547	0.535022	60.8795	144.769	314.224	299.939	273.49	2.09392	6.10591	260.348	286.473	150.758	1.10789	259.986	364.361	134.09	264.759	319.053	291.474	129.269	78.2176	4.3069	249.889	3.27203	0.238055	264.321	244.264	75.9749	2.56655	162.231	1.46284	106.469	264.298	86.8425	233.99	80.8255	286.415	180.083
EX_7ocholate[fe]	205.777	313.729	276.872	164.823	329.328	285.804	279.666	249.464	282.835	341.258	138.802	256.882	0.535022	60.8795	155.094	314.967	319.264	319.195	2.09392	6.35735	260.744	309.689	210.679	1.10789	259.986	364.361	136.313	292.958	319.053	299.635	129.269	78.2176	4.3069	249.889	3.27203	0.238055	284.363	246.127	93.7423	2.65491	162.231	1.46284	153.317	269.068	86.8425	236.487	81.0026	288.163	180.083
EX_C02528[fe]	287.568	377.738	387.712	276.868	366.439	385.142	395.001	335.923	288.196	393.479	179.339	308.347	397.904	265.708	253.149	371.319	373.118	384.421	288.816	362.043	393.915	346.941	371.177	399.656	322.566	398.343	336.2	315.007	397.522	346.025	299.873	199.232	379.503	274.367	376.824	371.461	381.673	338.378	384.212	399.059	325.907	388.478	368.496	316.916	171.788	366.179	311.208	389.321	351.908
EX_Cit_Mg[fe]	0	0	0	0	0	0	0	0	0	0	0	0	0	0	0	0	0	0	0	0	0	0	0	0	0	0	0	0	0	0	0	0	0	0	0	0	0	0	0	0	0	0	0	0	0	0	0	0	0
EX_HC00319[fe]	0	0	0	0	0	0	0	0	0	0	0	0	0	0	0	0	0	0	0	0	0	0	0	0	0	0	0	0	0	0	0	0	0	0	0	0	0	0	0	0	0	0	0	0	0	0	0	0	0
EX_HC02191[fe]	31.6973	21.7295	56.005	58.0505	72.7662	71.2079	11.0936	81.6941	1.8675	4.52959	21.3812	28.4768	0	3.40639	10.9083	14.2517	100.537	51.1649	0.875798	1.77041	225.153	232.935	108.783	0.227936	0.0713732	0.441964	14.4145	44.9471	0.0312314	54.9502	1.136	8.70307	0.811794	0.045727	0	0	47.8421	76.1945	20.5376	0.169508	0	0.726418	91.1952	17.3957	45.303	3.9135	2.91734	48.436	15.8211
EX_HC02194[fe]	21.3006	18.9789	42.7487	97.8585	56.3871	15.0576	0	81.3246	0	1.19262	14.6744	12.4376	0	0.687277	25.5214	9.49211	116.161	94.7489	0.09558	1.71006	57.8045	240.03	150.758	0	0	0.076626	12.5027	65.1191	0.0524628	49.3381	0.043818	3.48323	0.513869	0	0	0.0536108	119.53	55.2638	75.9749	0.257868	0	0	106.469	20.5767	1.89679	7.66563	1.80298	27.4374	10.5536
EX_Lcyst[fe]	0	0	0	0	0	0	0	0	0	0	0	0	0	0	0	0	0	0	0	0	0	0	0	0	0	0	0	0	0	0	0	0	0	0	0	0	0	0	0	0	0	0	0	0	0	0	0	0	0
EX_Lcystin[fe]	38.9455	19.088	12.4183	38.9603	60.1933	25.1027	0	13.4486	0	3.00246	14.6922	11.8619	0	0.687277	42.3489	10.642	12.1009	12.1502	0.09558	1.71006	13.1412	12.4439	34.232	0	0	0.153252	12.5819	25.1229	0.0524628	14.6693	0.0876361	3.48323	0.513869	0	0	0.097222	16.3483	37.8237	15.7591	0.257868	0	0	33.8635	13.3489	1.89679	20.0035	2.54731	16.5473	13.2595
EX_Lkynr[fe]	0.225126	15.4878	0.218156	0.465062	75.482	0	38.5974	0	97.575	0.446324	2.18614	0	0	38.7254	4.30799	0	0.0851172	0.272615	26.6353	26.8195	5.06745	0.133219	0.202795	0.184349	138.089	0	0.355782	2.15938	0	4.3467	39.0442	37.8196	1.74755	124.507	0.062452	0	0.411445	2.52613	4.5597	0.749178	107.872	0	0.0668424	0.740443	1.89679	0.0706796	56.574	4.55968	0.0671468
EX_M03134[fe]	0	1.97474	23.3524	7.291	13.0595	4.03002	0	0.318166	11.0876	3.11881	0.0813488	1.23741	0	0	2.5888	2.75121	0.761174	0.235098	0	0.130718	0	16.1209	0.718328	0	0	0	1.10192	0	0	0.0727056	0	0	0	0	0	0	1.22434	1.31755	2.05718	0.146721	0	0	0	12.1077	0	5.8149	0.465744	18.6243	2.63876
EX_Ser_Thr[fe]	0	0	0	0	0	0	0	0	0	0	0	0	0	0	0	0	0	0	0	0	0	0	0	0	0	0	0	0	0	0	0	0	0	0	0	0	0	0	0	0	0	0	0	0	0	0	0	0	0
EX_T_antigen[fe]	0	0	0	0	0	0	0	0	0	0	0	0	0	0	0	0	0	0	0	0	0	0	0	0	0	0	0	0	0	0	0	0	0	0	0	0	0	0	0	0	0	0	0	0	0	0	0	0	0
EX_Tn_antigen[fe]	0	0	0	0	0	0	0	0	0	0	0	0	0	0	0	0	0	0	0	0	0	0	0	0	0	0	0	0	0	0	0	0	0	0	0	0	0	0	0	0	0	0	0	0	0	0	0	0	0
EX_Tyr_ggn[fe]	0	0	0	0	0	0	0	0	0	0	0	0	0	0	0	0	0	0	0	0	0	0	0	0	0	0	0	0	0	0	0	0	0	0	0	0	0	0	0	0	0	0	0	0	0	0	0	0	0
EX_ac[fe]	383.057	379.316	400.251	400.25	400.28	400.21	400.17	400.24	399.929	397.609	400.27	400.23	400.06	400.12	400.19	400.26	386.088	400.19	400.12	400.17	400.18	400.19	400.21	400.12	400.13	400.037	399.89	400.23	400.089	400.21	400.15	399.571	400.13	400.13	396.196	400.14	400.28	400.26	400.21	400.19	400.11	400.11	400.13	392.232	400.14	395.416	395.625	400.176	400.19
EX_acac[fe]	70.8734	58.905	77.0309	113.143	155.979	71.2279	122.95	245.001	281.886	4.88683	108.209	20.1067	0.267511	58.9731	80.0027	228.503	107.929	54.7864	158.791	84.9149	95.5761	246.919	103.966	39.52	313.156	363.485	139.198	237.455	324.085	281.566	132.414	83.9963	3.22718	237.936	11.5795	22.8285	26.3647	120.582	31.7142	2.3159	182.965	6.82597	107.378	42.1294	56.6438	29.4793	74.8994	60.5839	160.367
EX_acald[fe]	352.23	378.401	384.846	394.769	393.178	388.16	400.17	349.373	391.715	394.426	390.279	400.017	400.06	400.12	391.297	370.901	383.148	398.304	400.12	400.17	400.18	400.19	400.21	400.088	400.13	399.972	399.534	399.464	400.089	400.21	400.15	399.571	400.13	400.13	396.134	400.14	382.918	395.555	399.012	400.19	400.11	400.11	400.13	378.404	388.809	334.008	314.981	400.057	400.19
EX_acerA[fe]	0	0	0	0	0	0	0	0	0	0	0	0	0	0	0	0	0	0	0	0	0	0	0	0	0	0	0	0	0	0	0	0	0	0	0	0	0	0	0	0	0	0	0	0	0	0	0	0	0
EX_acgal[fe]	0	0	0	0	0	0	0	0	0	0	0	0	0	0	0	0	0	0	0	0	0	0	0	0	0	0	0	0	0	0	0	0	0	0	0	0	0	0	0	0	0	0	0	0	0	0	0	0	0
EX_acgalglcur[fe]	0	0	0	0	0	0	0	0	0	0	0	0	0	0	0	0	0	0	0	0	0	0	0	0	0	0	0	0	0	0	0	0	0	0	0	0	0	0	0	0	0	0	0	0	0	0	0	0	0
EX_acgalidour2s[fe]	0	0	0	0	0	0	0	0	0	0	0	0	0	0	0	0	0	0	0	0	0	0	0	0	0	0	0	0	0	0	0	0	0	0	0	0	0	0	0	0	0	0	0	0	0	0	0	0	0
EX_acgalidour[fe]	0	0	0	0	0	0	0	0	0	0	0	0	0	0	0	0	0	0	0	0	0	0	0	0	0	0	0	0	0	0	0	0	0	0	0	0	0	0	0	0	0	0	0	0	0	0	0	0	0
EX_acgam[fe]	222.036	327.411	318.944	197.58	297.497	240.697	268.027	171.266	163.895	374.976	32.6605	245.012	386.766	83.6002	172.272	139.899	321.347	367.403	1.92244	5.97513	191.251	299.343	273.988	359.975	259.986	34.4756	199.773	99.7777	73.4617	73.8639	144.234	128.515	375.727	266.707	245.175	174.391	340.455	203.726	333.405	396.704	161.593	8.26569	173.99	273.992	54.7631	303.755	304.102	358.652	170.105
EX_acmana[fe]	181.408	285.354	207.911	35.9699	157.795	26.0852	229.299	0.446569	0.0873956	362.005	14.1471	230.394	0.267511	0.687277	76.5143	95.9625	199.982	271.601	0.533479	2.6658	1.56344	28.1548	0.385589	0.162555	0.490299	0.819512	0.57325	18.7774	0.328471	0.292176	0.34818	2.32548	1.52161	0.305816	0	3.9886	214.823	133.618	0.451389	1.53672	0.328979	0.248806	0.123685	210.717	67.9445	218.224	13.0023	299.752	73.1495
EX_acnam[fe]	0	0	0	0	0	0	0	0	0	0	0	0	0	0	0	0	0	0	0	0	0	0	0	0	0	0	0	0	0	0	0	0	0	0	0	0	0	0	0	0	0	0	0	0	0	0	0	0	0
EX_actn_R[fe]	0.809832	24.0972	1.47817	86.0468	90.4423	54.1653	38.8689	0.312486	261.415	10.9754	4.60633	16.5056	397.187	258.895	24.4053	20.7384	7.09103	0.807844	313.358	381.822	137.708	5.66727	66.76	398.701	322.096	33.4762	198.598	14.8312	78.4164	34.0052	222.032	162.134	376.944	260.24	373.552	371.388	2.73968	91.5882	8.25662	396.974	324.601	387.015	150.616	4.44622	75.5117	17.7888	291.39	10.1237	161.252
EX_adchac[fe]	31.6973	21.7295	56.005	58.0505	72.7662	71.2079	11.0936	81.6941	1.8675	4.52959	21.3812	28.4768	0	3.40639	10.9083	14.2517	100.537	51.1649	0.875798	1.77041	225.153	232.935	108.783	0.227936	0.0713732	0.441964	14.4145	44.9471	0.0312314	54.9502	1.136	8.70307	0.811794	0.045727	0	0	47.8421	76.1945	20.5376	0.169508	0	0.726418	91.1952	17.3957	45.303	3.9135	2.91734	48.436	15.8211
EX_ade[fe]	165.755	158.055	168.589	199.788	210.269	199.554	183.08	121.901	203.149	125.115	111.071	144.611	182.96	237.676	174.147	189.952	182.599	152.209	232.468	239.206	226.351	220.13	196.073	177.28	135.633	36.3629	201.81	209.456	81.1628	204.351	173.62	176.759	169.729	107.986	214.802	230.403	154.648	218.605	81.2776	170.373	237.869	226.466	242.474	145.474	181.943	134.537	185.38	156.848	213.633
EX_adn[fe]	152.066	144.464	156.521	185.891	195.165	186.286	169.214	186.214	226.599	114.75	101.653	132.372	173.51	226.684	160.881	176.951	168.96	138.431	222.925	232.458	212.219	205.334	182.766	168.413	226.435	168.476	191.397	195.693	176.748	213.58	201.956	166.612	160.989	197.606	204.974	220.526	141.024	203.054	87.1477	161.773	248.823	220.222	228.451	133.911	168.521	122.515	176.613	144.35	203.908
EX_adocbl[fe]	0	0.144911	0.120173	0.192886	0.108226	0.193431	0.106589	0.112722	0.194478	0.0918108	0.0278372	0.194165	0.191449	0.193112	0.193606	0	0.192594	0	0.193031	0.192103	0.191453	0	0	0	0.194542	0.123458	0.192786	0.03161	0.0949256	0.193308	0.192794	0.192812	0.191498	0.19448	0.191749	0.191787	0.192658	0.192749	0.12247	0.149671	0.193878	0.191951	0.191488	0.193787	0.193689	0.150552	0.143038	0.193333	0.192729
EX_ahcys[fe]	0	0.359288	0.161386	17.7574	0.108226	16.0501	0.106589	0.112722	2.15773	0.0918108	0.0278372	15.4305	10.4821	50.4802	2.01573	0	6.77056	0	154.054	94.2847	1.47001	0	0	0	8.9398	0.187669	4.22853	0.03161	0.0949256	6.50005	52.49	26.0592	2.3134	5.47624	30.3226	46.4833	0.772746	52.0939	0.179765	0.397376	134.868	30.5787	67.727	1.47089	20.7647	0.404418	0.344308	0.841192	32.498
EX_akg[fe]	125.186	38.4917	20.5461	112.015	108.114	63.2179	147.228	221.96	298.925	10.9308	34.0243	29.7954	12.9055	363.893	217.272	209.056	23.722	3.27641	264.673	336.683	40.3245	27.8667	2.67482	0.846364	308.614	364.324	134.861	128.907	321.144	229.27	301.244	275.034	23.166	347.245	133.298	185.417	15.5958	131.954	11.4442	1.93852	377.721	389.781	136.595	20.4817	226.465	13.4902	152.915	6.14082	131.545
EX_ala_D[fe]	221.66	319.997	316.13	282.706	350.543	147.457	316.225	256.098	389.627	361.231	171.621	304.554	399.878	397.941	321.015	353.621	347.478	343.56	183.648	331.138	397.274	364.763	287.75	361.254	346.073	398.31	367.066	371.275	394.47	378.547	396.423	373.804	398.562	384.69	388.552	372.952	376.055	346.709	212.849	399.146	369.288	392.786	354.682	319.897	294.404	298.166	303.38	286.807	340.639
EX_ala_L[fe]	285.982	398.737	373.43	395.575	388.456	389.117	399.934	263.435	399.835	399.473	399.544	399.993	399.878	400.115	337.333	370.303	393.676	395.612	400.013	400.153	399.988	398.181	399.947	400.088	400.121	399.892	397.553	399.407	400.046	396.924	399.837	399.876	400.092	400.021	400.06	399.986	399.941	400.228	232.915	400.078	399.928	400.098	398.811	369.752	388.776	323.491	315.665	393.218	396.869
EX_alaasp[fe]	0	0	0	0	0	0	0	0	0	0	0	0	0	0	0	0	0	0	0	0	0	0	0	0	0	0	0	0	0	0	0	0	0	0	0	0	0	0	0	0	0	0	0	0	0	0	0	0	0
EX_alagln[fe]	0	0	0	0	0	0	0	0	0	0	0	0	0	0	0	0	0	0	0	0	0	0	0	0	0	0	0	0	0	0	0	0	0	0	0	0	0	0	0	0	0	0	0	0	0	0	0	0	0
EX_alaglu[fe]	0	0	0	0	0	0	0	0	0	0	0	0	0	0	0	0	0	0	0	0	0	0	0	0	0	0	0	0	0	0	0	0	0	0	0	0	0	0	0	0	0	0	0	0	0	0	0	0	0
EX_alagly[fe]	0	0	0	0	0	0	0	0	0	0	0	0	0	0	0	0	0	0	0	0	0	0	0	0	0	0	0	0	0	0	0	0	0	0	0	0	0	0	0	0	0	0	0	0	0	0	0	0	0
EX_alahis[fe]	0	0	0	0	0	0	0	0	0	0	0	0	0	0	0	0	0	0	0	0	0	0	0	0	0	0	0	0	0	0	0	0	0	0	0	0	0	0	0	0	0	0	0	0	0	0	0	0	0
EX_alaleu[fe]	0	0	0	0	0	0	0	0	0	0	0	0	0	0	0	0	0	0	0	0	0	0	0	0	0	0	0	0	0	0	0	0	0	0	0	0	0	0	0	0	0	0	0	0	0	0	0	0	0
EX_alathr[fe]	0	0	0	0	0	0	0	0	0	0	0	0	0	0	0	0	0	0	0	0	0	0	0	0	0	0	0	0	0	0	0	0	0	0	0	0	0	0	0	0	0	0	0	0	0	0	0	0	0
EX_alchac[fe]	31.6973	21.7295	56.005	58.0505	72.7662	71.2079	11.0936	81.6941	1.8675	4.52959	21.3812	28.4768	0	3.40639	10.9083	14.2517	100.537	51.1649	0.875798	1.77041	225.153	232.935	108.783	0.227936	0.0713732	0.441964	14.4145	44.9471	0.0312314	54.9502	1.136	8.70307	0.811794	0.045727	0	0	47.8421	76.1945	20.5376	0.169508	0	0.726418	91.1952	17.3957	45.303	3.9135	2.91734	48.436	15.8211
EX_alltn[fe]	0.225126	15.4878	0.218156	0	75.3983	0	38.5974	0	161.593	0.446324	2.18614	0	0	52.5667	4.30799	0	0.0851172	0.272615	0.780218	1.3379	1.55344	0	0.0556988	0.184349	202.087	0	0.355782	2.10616	0	3.77235	50.5004	36.4789	1.52161	177.208	0.062452	0	0.411445	0.990659	4.5597	0.0783604	161.095	0	0.0668424	0.740443	1.89679	0.0706796	68.2646	4.55968	0.0671468
EX_amp[fe]	0	0	0	0	0	0	0	0	0	0	0	0	0	0	0	0	0	0	0	0	0	0	0	0	0	0	0	0	0	0	0	0	0	0	0	0	0	0	0	0	0	0	0	0	0	0	0	0	0
EX_amylopect900[fe]	0	0	0	0	0	0	0	0	0	0	0	0	0	0	0	0	0	0	0	0	0	0	0	0	0	0	0	0	0	0	0	0	0	0	0	0	0	0	0	0	0	0	0	0	0	0	0	0	0
EX_amylose300[fe]	0	0	0	0	0	0	0	0	0	0	0	0	0	0	0	0	0	0	0	0	0	0	0	0	0	0	0	0	0	0	0	0	0	0	0	0	0	0	0	0	0	0	0	0	0	0	0	0	0
EX_apio_D[fe]	0	0	0	0	0	0	0	0	0	0	0	0	0	0	0	0	0	0	0	0	0	0	0	0	0	0	0	0	0	0	0	0	0	0	0	0	0	0	0	0	0	0	0	0	0	0	0	0	0
EX_arab_D[fe]	0.0637771	0.871281	0.492931	34.3751	3.32511	185.482	0	3.71793	0.271528	5.4559e-05	1.08987	0.050555	0	0	0	1.21394	0.610522	0.394923	0	0.130718	0	0.133209	40.4176	0.0753753	0	0.409722	0.711511	14.6499	0.116148	0.825107	0	2.32548	0	13.4076	0.744269	1.44904	4.75581	13.6394	14.8233	0	0	7.65115	0.123675	2.47039	0	0.374043	1.35716	8.10317	0.638564
EX_arab_L[fe]	0	0	0	0	0	0	0	0	0	0	0	0	0	0	0	0	0	0	0	0	0	0	0	0	0	0	0	0	0	0	0	0	0	0	0	0	0	0	0	0	0	0	0	0	0	0	0	0	0
EX_arabinan101[fe]	0	0	0	0	0	0	0	0	0	0	0	0	0	0	0	0	0	0	0	0	0	0	0	0	0	0	0	0	0	0	0	0	0	0	0	0	0	0	0	0	0	0	0	0	0	0	0	0	0
EX_arabinogal[fe]	0	0	0	0	0	0	0	0	0	0	0	0	0	0	0	0	0	0	0	0	0	0	0	0	0	0	0	0	0	0	0	0	0	0	0	0	0	0	0	0	0	0	0	0	0	0	0	0	0
EX_arabinoxyl[fe]	0	0	0	0	0	0	0	0	0	0	0	0	0	0	0	0	0	0	0	0	0	0	0	0	0	0	0	0	0	0	0	0	0	0	0	0	0	0	0	0	0	0	0	0	0	0	0	0	0
EX_arabttr[fe]	0	0	0	0	0	0	0	0	0	0	0	0	0	0	0	0	0	0	0	0	0	0	0	0	0	0	0	0	0	0	0	0	0	0	0	0	0	0	0	0	0	0	0	0	0	0	0	0	0
EX_arbt[fe]	0	0	0	0	0	0	0	0	0	0	0	0	0	0	0	0	0	0	0	0	0	0	0	0	0	0	0	0	0	0	0	0	0	0	0	0	0	0	0	0	0	0	0	0	0	0	0	0	0
EX_arg_L[fe]	282.634	349.417	352.694	272.909	363.83	359.439	352.601	290.097	299.134	306.19	185.291	309.562	288.854	267.825	231.031	312.583	351.077	336.265	290.314	311.613	391.484	320.328	248.182	288.843	322.941	303.331	334.111	306.392	304.844	307.086	299.719	211.868	286.74	274.369	299.377	298.359	270.682	346.871	221.902	282.19	325.975	279.777	257.095	312.137	203.856	286.343	313.303	350.954	346.979
EX_arsenb[fe]	0	0	0	0	0	0	0	0	0	0	0	0	0	0	0	0	0	0	0	0	0	0	0	0	0	0	0	0	0	0	0	0	0	0	0	0	0	0	0	0	0	0	0	0	0	0	0	0	0
EX_asn_L[fe]	346.347	379.138	399.644	368.578	392.735	396.178	398.915	344.53	387.799	394.691	179.585	315.424	399.897	397.929	399.605	399.784	385.091	400.028	398.654	398.711	397.809	399.806	373.283	399.905	395.289	398.869	375.01	318.077	399.92	379.515	301.429	255.293	380.29	344.121	391.295	399.751	383.323	385.615	400.209	399.798	399.94	399.619	400.123	344.533	383.13	366.724	312.101	400.025	400.154
EX_aso3[fe]	0	0	0	0	0	0	0	0	0	0	0	0	0	0	0	0	0	0	0	0	0	0	0	0	0	0	0	0	0	0	0	0	0	0	0	0	0	0	0	0	0	0	0	0	0	0	0	0	0
EX_aso4[fe]	0	0	0	0	0	0	0	0	0	0	0	0	0	0	0	0	0	0	0	0	0	0	0	0	0	0	0	0	0	0	0	0	0	0	0	0	0	0	0	0	0	0	0	0	0	0	0	0	0
EX_asp_L[fe]	370.219	400.035	376.689	329.85	372.378	395.168	400.015	342.12	301.123	400.21	225.783	395.967	397.904	269.661	245.134	345.44	400.218	399.24	316.228	389.292	399.74	372.621	398.584	400.035	364.799	399.915	369.59	398.437	397.88	368.803	400.106	352.655	400.128	350.388	393.07	395.574	398.713	364.694	397.891	400.134	326.565	398.775	369.937	385.374	217.071	339.085	316.549	400.122	400.189
EX_bglc[fe]	0	0	0	0	0	0	0	0	4.36978e-07	0	0	0	0	0	0	0	0	0	0	0	0	0	0	0	0	0	0	0	0	0	0	0	0	0	0	9.2222e-07	0	0	0	0	0	0	0	0	0	0	0	0	0
EX_bhb[fe]	80.4465	66.2064	56.2432	125.667	163.017	113.333	133.947	240.163	371.027	15.0586	120.454	35.9736	386.973	88.5124	79.7362	238.8	98.3035	50.0869	160.18	85.3575	393.855	238.602	175.631	398.929	313.299	396.163	323.559	245.115	397.046	293.856	226.854	169.679	375.812	255.177	254.485	195.897	42.8741	127.794	29.0558	397.212	183.134	7.9206	150.806	19.994	100.05	24.7666	294.029	58.1122	242.944
EX_btd_RR[fe]	0.225126	15.8471	0.379542	17.7574	75.5065	16.0501	38.704	0.112722	163.75	0.538135	2.21398	15.4305	10.4821	227.721	6.32373	0	6.85568	0.272615	154.834	299.643	3.02344	0	0.0556988	0.184349	268.528	0.187669	4.58432	2.13777	0.0949256	10.2724	124.098	62.5381	3.83501	241.285	122.338	175.544	1.18419	53.0846	4.73946	0.475736	303.369	380.309	91.1952	2.21133	22.6615	0.475097	68.6089	5.40087	32.5652
EX_btn[fe]	0	0	0	0	0	0	0	0	0	0	0	0	0	0	0	0	0	0	0	0	0	0	0	0	0	0	0	0	0	0	0	0	0	0	0	0	0	0	0	0	0	0	0	0	0	0	0	0	0
EX_btoh[fe]	0.557815	0	0.0667696	0.692594	4.47927	14.0451	0	4.40137	92.9141	0	97.9643	6.54343	0	2.85456	7.75639	32.5074	0	0	0	0	0	0	0.614082	0.533047	0	0.765094	21.493	64.4825	0	67.1465	0	3.48323	0.0819812	0	0	0	5.35922	18.6525	0.485342	0.146721	0	0	14.9596	0.0335627	1.89679	9.21296	0.177154	0	0.0671468
EX_but[fe]	98.5908	62.4597	144.979	98.621	196.213	269.764	60.8246	176.012	351.175	11.5435	123.286	53.8789	0.181674	58.8277	79.4396	50.9174	141.836	79.1846	1.65602	3.75191	226.852	315.08	154.277	0.945332	259.659	1.28368	41.8904	134.926	0.104926	143.435	51.9031	50.9907	2.41538	249.262	0.062452	0.412499	55.5194	104.704	248.34	0.720818	161.264	0.726418	107.539	104.169	49.0966	57.8767	73.9464	92.2748	66.8762
EX_butso3[fe]	0	0	0	0	0	0	0	0	0	0	0	0	0	0	0	0	0	0	0	0	0	0	0	0	0	0	0	0	0	0	0	0	0	0	0	0	0	0	0	0	0	0	0	0	0	0	0	0	0
EX_ca2[fe]	0.00593562	0.00656655	0.00666424	0.0071137	0.00640642	0.0065687	0.00571006	0.00687943	0.00552171	0.00642927	0.00468973	0.00583543	0.00855075	0.00688827	0.00639355	0.00595453	0.00740616	0.00714313	0.00696868	0.00789733	0.00854707	0.00864084	0.00820926	0.00851246	0.0054584	0.00591045	0.00721411	0.00660546	0.00623068	0.00669233	0.00720646	0.00718837	0.00850157	0.00551985	0.0082515	0.00821322	0.00734205	0.00725064	0.00818735	0.00856171	0.0061218	0.00804857	0.00851242	0.0062129	0.00631144	0.00571179	0.00703233	0.00666682	0.00727076
EX_cbl1[fe]	0	0.359288	0.161386	10.0929	0.108226	10.0934	0.106589	0.112722	2.15773	0.0918108	0.0278372	10.0942	10.0914	10.0931	2.01573	0	6.77056	0	10.093	10.0921	1.47001	0	0	0	8.9398	0.187669	4.22853	0.03161	0.0949256	6.50005	10.0928	10.0928	2.3134	5.47624	10.0917	10.0918	0.772746	10.0927	0.179765	0.397376	10.0939	10.092	10.0915	1.47089	10.0937	0.404418	0.344308	0.841192	10.0927
EX_cbl2[fe]	0	0	0	0	0	0	0	0	0	0	0	0	0	0	0	0	0	0	0	0	0	0	0	0	0	0	0	0	0	0	0	0	0	0	0	0	0	0	0	0	0	0	0	0	0	0	0	0	0
EX_cd2[fe]	0	0	0	0	0	0	0	0	0	0	0	0	0	0	0	0	0	0	0	0	0	0	0	0	0	0	0	0	0	0	0	0	0	0	0	0	0	0	0	0	0	0	0	0	0	0	0	0	0
EX_cellb[fe]	0	0	0	0	0	0	0	0	0	0	0	0	0	0	0	0	0	0	0	0	0	0	0	0	0	0	0	0	0	0	0	0	0	0	0	0	0	0	0	0	0	0	0	0	0	0	0	0	0
EX_cellul[fe]	0	0	0	0	0	0	0	0	0	0	0	0	0	0	0	0	0	0	0	0	0	0	0	0	0	0	0	0	0	0	0	0	0	0	0	0	0	0	0	0	0	0	0	0	0	0	0	0	0
EX_cgly[fe]	0.0065777	2.95233e-05	4.45994e-05	1.29153e-05	0.000108131	8.6352e-05	2.73176e-05	0.000251865	2.6659e-05	1.55119e-05	4.62925e-05	4.23083e-05	0	0	0	2.25217e-05	0.000154886	0.000239387	0	5.98975e-07	6.2093e-07	6.30754e-05	3.57124e-05	8.43437e-08	0	1.03143e-06	9.93964e-05	0.000408653	1.26416e-06	0.000179896	1.34238e-06	0	0	0	3.08563e-05	2.16386e-07	0.000177384	8.36858e-05	5.5123e-05	7.55267e-07	0	0	2.59478e-05	0.000207513	2.92093e-05	0.000223265	0.00035262	0.000153247	6.57843e-05
EX_ch4s[fe]	12.4166	2.0284	23.2856	7.9836	18.943	57.1529	11.0936	0.549291	85.5615	3.11881	34.7003	22.7044	0	2.71911	1.7392	36.6057	0.761174	0.235098	0.780218	0.311796	26.2825	16.1209	48.8947	0.227936	0.0713732	0.365338	22.565	50.2459	0.0312314	29.3385	1.09218	5.21984	0.297925	0.045727	0	0	20.6141	22.1393	1.57184	0	0	0.726418	44.3471	12.0741	43.4062	4.84403	1.29152	22.6272	5.33467
EX_chol[fe]	6.74269	1.72278	1.03186	52.7973	34.0798	37.1027	0.189031	2.94758	1.66466	0.909918	1.84724	0.131741	0	0	15.7793	14.9474	0.235352	0.53523	214.911	67.4412	0.812575	1.25219	44.7361	38.8026	53.4968	0.264295	7.9284	12.0251	5.31786	3.65693	3.39181	11.0086	0.513869	1.76063	6.77646	22.9158	1.1039	33.7983	5.28271	0.784752	30.4825	6.82597	44.0629	2.28202	50.9534	16.3935	4.52316	4.52593	45.6133
EX_cholate[fe]	290.052	378.971	389.311	276.868	370.133	385.142	395.228	336.652	288.196	394.143	179.456	308.397	397.904	265.708	253.149	371.927	378.912	388.97	288.816	362.043	393.915	348.83	371.177	399.656	322.566	398.343	338.873	315.007	397.596	346.025	299.873	199.232	379.503	274.367	376.824	371.461	381.724	338.378	384.969	399.059	325.907	388.478	369.813	320.767	171.788	366.28	311.33	396.046	355.032
EX_chols[fe]	0	0	0	0	0	0	0	0	0	0	0	0	0	0	0	0	0	0	0	0	0	0	0	0	0	0	0	0	0	0	0	0	0	0	0	0	0	0	0	0	0	0	0	0	0	0	0	0	0
EX_chor[fe]	212.008	304.199	318.019	231.262	239.444	75.2621	258.656	81.5856	5.76725	255.425	50.1347	269.385	2.42335	132.109	252.471	148.553	339.776	299.871	133.726	61.4344	59.9615	326.977	104.344	39.3221	126.55	1.48111	54.2292	149.465	7.88552	76.4255	4.24333	68.356	3.27866	71.8613	18.4407	49.4176	236.572	253.899	61.3436	2.91786	86.0048	9.59216	121.228	273.416	301.934	247.595	20.4136	311.144	131.972
EX_chsterol[fe]	0	0	0	0	0	0	0	0	0	0	0	0	0	0	0	0	0	0	0	0	0	0	0	0	0	0	0	0	0	0	0	0	0	0	0	0	0	0	0	0	0	0	0	0	0	0	0	0	0
EX_chtbs[fe]	0	0	0	0	0	0	0	0	0	0	0	0	0	0	0	0	0	0	0	0	0	0	0	0	0	0	0	0	0	0	0	0	0	0	0	0	0	0	0	0	0	0	0	0	0	0	0	0	0
EX_cinnm[fe]	0	0	0	0	0	0	0	0	0	0	0	0	0	0	0	0	0	0	0	0	0	0	0	0	0	0	0	0	0	0	0	0	0	0	0	0	0	0	0	0	0	0	0	0	0	0	0	0	0
EX_cit[fe]	94.4463	62.9755	28.0575	66.2516	101.007	48.1703	122.916	215.443	197.021	5.75948	14.5617	0.739865	0.267511	56.7858	71.3867	175.525	53.6187	52.4604	0.875798	1.79042	34.2776	51.484	151.665	0.717396	259.823	363.23	105.474	155.306	318.82	198.159	127.785	64.8636	1.97349	236.176	3.27203	3.85777	113.599	37.1071	177.916	0.893112	161.902	0.487612	127.945	38.2987	33.9923	16.2511	149.004	13.5897	101.533
EX_cl[fe]	0.00593562	0.00656655	0.00666424	0.0071137	0.00640642	0.0065687	0.00571006	0.00687943	0.00552171	0.00642927	0.00468973	0.00583543	0.00855075	0.00688827	0.00639355	0.00595453	0.00740616	0.00714313	0.00696868	0.00789733	0.00854707	0.00864084	0.00820926	0.00851246	0.0054584	0.00591045	0.00721411	0.00660546	0.00623068	0.00669233	0.00720646	0.00718837	0.00850157	0.00551985	0.0082515	0.00821322	0.00734205	0.00725064	0.00818735	0.00856171	0.0061218	0.00804857	0.00851242	0.0062129	0.00631144	0.00571179	0.00703233	0.00666682	0.00727076
EX_co2[fe]	400.25	400.24	400.28	400.25	400.28	400.21	400.17	400.24	400.21	400.21	400.27	400.23	400.06	400.12	400.19	400.26	400.22	400.19	400.12	400.17	400.18	400.19	400.21	400.12	400.13	400.18	400.28	400.23	400.12	400.21	400.15	400.16	400.13	400.13	400.14	400.14	400.28	400.26	400.21	400.19	400.11	400.11	400.13	400.3	400.14	400.28	400.27	400.23	400.19
EX_cobalt2[fe]	0.00593562	0.00656627	0.00666424	0.0071137	0.00640642	0.0065687	0.00571006	0.00687943	0.00552171	0.00642927	0.00468973	0.00583543	0.00855075	0.00688827	0.00639355	0.00595453	0.00740616	0.00714313	0.00696868	0.00789733	0.00854707	0.00864084	0.00820926	0.00851246	0.00545816	0.00591045	0.00721411	0.00660546	0.00623068	0.00669233	0.00720615	0.00718837	0.00850157	0.00551985	0.0082515	0.00821322	0.00734205	0.00725064	0.00818735	0.00856148	0.0061218	0.00804857	0.00851242	0.0062129	0.00631144	0.00571179	0.00703233	0.00666682	0.00727076
EX_coprost[fe]	0	0.359288	0.161386	1.3475	0.108226	1.3475	0.106589	0.112722	1.3475	0.0918108	0.0278372	1.3475	1.3475	1.3475	1.3475	0	1.3475	0	1.3475	1.3475	1.3475	0	0	0	1.3475	0.187669	1.3475	0.03161	0.0949256	1.3475	1.3475	1.3475	1.3475	1.3475	1.3475	1.3475	0.772746	1.3475	0.179765	0.397376	1.3475	1.3475	1.3475	1.3475	1.3475	0.404418	0.344308	0.841192	1.3475
EX_core2[fe]	0	0	0	0	0	0	0	0	0	0	0	0	0	0	0	0	0	0	0	0	0	0	0	0	0	0	0	0	0	0	0	0	0	0	0	0	0	0	0	0	0	0	0	0	0	0	0	0	0
EX_core3[fe]	0	0	0	0	0	0	0	0	0	0	0	0	0	0	0	0	0	0	0	0	0	0	0	0	0	0	0	0	0	0	0	0	0	0	0	0	0	0	0	0	0	0	0	0	0	0	0	0	0
EX_core4[fe]	0	0	0	0	0	0	0	0	0	0	0	0	0	0	0	0	0	0	0	0	0	0	0	0	0	0	0	0	0	0	0	0	0	0	0	0	0	0	0	0	0	0	0	0	0	0	0	0	0
EX_core5[fe]	0	0	0	0	0	0	0	0	0	0	0	0	0	0	0	0	0	0	0	0	0	0	0	0	0	0	0	0	0	0	0	0	0	0	0	0	0	0	0	0	0	0	0	0	0	0	0	0	0
EX_core6[fe]	0	0	0	0	0	0	0	0	0	0	0	0	0	0	0	0	0	0	0	0	0	0	0	0	0	0	0	0	0	0	0	0	0	0	0	0	0	0	0	0	0	0	0	0	0	0	0	0	0
EX_core7[fe]	0	0	0	0	0	0	0	0	0	0	0	0	0	0	0	0	0	0	0	0	0	0	0	0	0	0	0	0	0	0	0	0	0	0	0	0	0	0	0	0	0	0	0	0	0	0	0	0	0
EX_core8[fe]	0	0	0	0	0	0	0	0	0	0	0	0	0	0	0	0	0	0	0	0	0	0	0	0	0	0	0	0	0	0	0	0	0	0	0	0	0	0	0	0	0	0	0	0	0	0	0	0	0
EX_crn[fe]	0	0	0	0	0	0	0	0	0	0	0	0	0	0	0	0	0	0	0	0	0	0	0	0	0	0	0	0	0	0	0	0	0	0	0	0	0	0	0	0	0	0	0	0	0	0	0	0	0
EX_cro4[fe]	0	0	0	0	0	0	0	0	0	0	0	0	0	0	0	0	0	0	0	0	0	0	0	0	0	0	0	0	0	0	0	0	0	0	0	0	0	0	0	0	0	0	0	0	0	0	0	0	0
EX_csn[fe]	0	0	0	0	0	0	0	0	0	0	0	0	0	0	0	0	0	0	0	0	0	0	0	0	0	0	0	0	0	0	0	0	0	0	0	0	0	0	0	0	0	0	0	0	0	0	0	0	0
EX_cspg_a[fe]	0	0	0	0	0	0	0	0	0	0	0	0	0	0	0	0	0	0	0	0	0	0	0	0	0	0	0	0	0	0	0	0	0	0	0	0	0	0	0	0	0	0	0	0	0	0	0	0	0
EX_cspg_a_degr[fe]	0	0	0	0	0	0	0	0	0	0	0	0	0	0	0	0	0	0	0	0	0	0	0	0	0	0	0	0	0	0	0	0	0	0	0	0	0	0	0	0	0	0	0	0	0	0	0	0	0
EX_cspg_ab_rest[fe]	0	0	0	0	0	0	0	0	0	0	0	0	0	0	0	0	0	0	0	0	0	0	0	0	0	0	0	0	0	0	0	0	0	0	0	0	0	0	0	0	0	0	0	0	0	0	0	0	0
EX_cspg_b[fe]	0	0	0	0	0	0	0	0	0	0	0	0	0	0	0	0	0	0	0	0	0	0	0	0	0	0	0	0	0	0	0	0	0	0	0	0	0	0	0	0	0	0	0	0	0	0	0	0	0
EX_cspg_b_degr[fe]	0	0	0	0	0	0	0	0	0	0	0	0	0	0	0	0	0	0	0	0	0	0	0	0	0	0	0	0	0	0	0	0	0	0	0	0	0	0	0	0	0	0	0	0	0	0	0	0	0
EX_cspg_c[fe]	0	0	0	0	0	0	0	0	0	0	0	0	0	0	0	0	0	0	0	0	0	0	0	0	0	0	0	0	0	0	0	0	0	0	0	0	0	0	0	0	0	0	0	0	0	0	0	0	0
EX_cspg_c_degr[fe]	0	0	0	0	0	0	0	0	0	0	0	0	0	0	0	0	0	0	0	0	0	0	0	0	0	0	0	0	0	0	0	0	0	0	0	0	0	0	0	0	0	0	0	0	0	0	0	0	0
EX_cspg_c_rest[fe]	0	0	0	0	0	0	0	0	0	0	0	0	0	0	0	0	0	0	0	0	0	0	0	0	0	0	0	0	0	0	0	0	0	0	0	0	0	0	0	0	0	0	0	0	0	0	0	0	0
EX_ctbt[fe]	0	0	0	0	0	0	0	0	0	0	0	0	0	0	0	0	0	0	0	0	0	0	0	0	0	0	0	0	0	0	0	0	0	0	0	0	0	0	0	0	0	0	0	0	0	0	0	0	0
EX_cu2[fe]	0.00593562	0.00656655	0.00666424	0.0071137	0.00640642	0.0065687	0.00571006	0.00687943	0.00552171	0.00642927	0.00468973	0.00583543	0.00855075	0.00688827	0.00639355	0.00595453	0.00740616	0.00714313	0.00696868	0.00789733	0.00854707	0.00864084	0.00820926	0.00851246	0.0054584	0.00591045	0.00721411	0.00660546	0.00623068	0.00669233	0.00720646	0.00718837	0.00850157	0.00551985	0.0082515	0.00821322	0.00734205	0.00725064	0.00818735	0.00856171	0.0061218	0.00804857	0.00851242	0.0062129	0.00631144	0.00571179	0.00703233	0.00666682	0.00727076
EX_cynt[fe]	0	0	0	0	0	0	0	0	0	0	0	0	0	0	0	0	0	0	0	0	0	0	0	0	0	0	0	0	0	0	0	0	0	0	0	0	0	0	0	0	0	0	0	0	0	0	0	0	0
EX_cys_L[fe]	68.3335	52.7462	15.279	68.3629	123.591	61.5761	111.371	17.3397	104.709	18.1185	25.1427	14.1661	14.2303	40.9226	75.1401	81.8386	14.6442	14.7429	199.797	84.7271	16.7249	15.3302	58.9064	52.9505	197.503	14.9265	22.5209	40.6883	19.5905	19.7809	42.9324	45.5167	16.5921	133.875	20.765	36.9257	23.1389	66.0898	21.9606	15.9628	125.311	21.0211	58.1694	17.1402	66.8077	30.4493	61.0346	23.537	96.1839
EX_cytd[fe]	268.15	284.776	324.13	302.401	313.067	180.054	273.489	140.991	202.876	239.605	172.46	258.15	325.231	342.668	280.942	223.283	326.329	287.745	316.121	357.073	360.105	347.586	185.535	328.517	135.672	36.543	278.792	233.419	81.171	205.416	172.427	188.919	318.315	94.5926	368.899	375.304	276.879	365.558	67.512	318.471	237.856	335.363	287.098	280.718	319.322	249.079	306.119	298.668	253.481
EX_dad_2[fe]	152.195	145.342	156.437	184.729	195.415	185.649	170.223	184.328	224.857	115.422	101.109	132.905	172.986	225.559	160.399	177.695	169.47	139.306	221.323	233.667	209.075	201.805	181.244	167.546	224.281	168.202	189.405	193.552	175.483	211.645	198.92	165.658	160.491	194.745	203.388	218.286	141.662	203.069	87.4771	161.1	244.77	221.367	225.784	133.96	168.018	123.191	174.98	145.223	202.656
EX_dchac[fe]	31.6973	21.7295	56.005	58.0505	72.7662	71.2079	11.0936	81.6941	1.8675	4.52959	21.3812	28.4768	0	3.40639	10.9083	14.2517	100.537	51.1649	0.875798	1.77041	225.153	232.935	108.783	0.227936	0.0713732	0.441964	14.4145	44.9471	0.0312314	54.9502	1.136	8.70307	0.811794	0.045727	0	0	47.8421	76.1945	20.5376	0.169508	0	0.726418	91.1952	17.3957	45.303	3.9135	2.91734	48.436	15.8211
EX_dcyt[fe]	316.424	309.286	342.615	351.727	371.767	210.695	327.789	330.335	389.27	267.711	174.621	281.805	339.653	392.012	323.524	320.692	339.409	308.438	316.121	380.862	397.799	372.799	332.77	342.438	393.969	277.047	352.604	350.371	297.65	357.032	301.444	253.081	330.725	330.75	384.001	393.338	318.833	380.338	335.368	332.146	390.647	362.326	400.113	307.405	332.101	274.064	313.957	320.209	355.091
EX_ddca[fe]	179.068	179.466	152.787	167.048	265.849	72.4141	257.153	241.987	348.358	113.215	128.779	138.708	88.2189	236.954	161.793	306.127	251.241	210.578	181.845	315.404	120.598	273.747	223.72	80.0104	279.56	363.828	172.435	272.632	334.811	280.188	221.088	113.017	80.699	245.705	176.488	215.131	219.807	254.334	166.255	81.7326	308.743	332.233	264.614	128.079	73.2269	107.457	124.76	156.327	234.981
EX_dextran40[fe]	0	0	0	0	0	0	0	0	0	0	0	0	0	0	0	0	0	0	0	0	0	0	0	0	0	0	0	0	0	0	0	0	0	0	0	0	0	0	0	0	0	0	0	0	0	0	0	0	0
EX_dextrin[fe]	0	0	0	0	0	0	0	0	0	0	0	0	0	0	0	0	0	0	0	0	0	0	0	0	0	0	0	0	0	0	0	0	0	0	0	0	0	0	0	0	0	0	0	0	0	0	0	0	0
EX_dgchol[fe]	0	0	0	0	0	0	0	0	0	0	0	0	0	0	0	0	0	0	0	0	0	0	0	0	0	0	0	0	0	0	0	0	0	0	0	0	0	0	0	0	0	0	0	0	0	0	0	0	0
EX_dgsn[fe]	52.2676	75.3623	139.351	213.954	156.647	216.455	15.0065	129.351	203.074	22.9599	106.874	66.8928	210.192	255.249	182.69	91.2352	151.871	65.2345	251.64	258.464	241.186	232.195	213.232	205.837	135.174	35.3669	220.853	147.823	80.8481	205.526	173.272	189.876	196.776	107.692	239.415	252.787	66.7668	233.628	76.4023	198.191	237.557	241.196	258.379	92.8273	194.217	78.2363	204.408	82.6243	180.389
EX_dhcinnm[fe]	0	0	0	0	0	0	0	0	0	0	0	0	0	0	0	0	0	0	0	0	0	0	0	0	0	0	0	0	0	0	0	0	0	0	0	0	0	0	0	0	0	0	0	0	0	0	0	0	0
EX_dhpppn[fe]	11.9326	1.97474	0.303849	1.14766	23.4223	13.0426	11.0936	4.95066	11.0876	0.538135	2.24965	0.0911604	0	5.57367	7.18332	4.38966	0.470704	0.235098	0.780218	0.311796	14.1186	0	0.111398	0.184349	0.0713732	1.13043	6.48611	9.00974	0.0312314	15.7584	1.09218	8.70307	0.379906	0.045727	0	0	0.662312	13.7492	2.05718	0.146721	0	0.487612	0.190527	0.915382	1.89679	0.111019	1.46867	5.07277	5.26752
EX_diact[fe]	20.6114	43.8301	33.4406	149.103	147.507	235.639	38.8689	84.6517	168.328	11.9398	11.5472	28.6591	397.187	259.864	32.4382	26.855	104.012	50.1619	313.453	383.411	196.003	222.481	167.167	398.972	363.85	33.6295	214.524	65.7642	78.4164	75.1815	321.115	303.997	396.841	349.552	380.38	389.617	27.1174	149.784	39.785	397.222	325.09	389.174	197.464	10.8988	86.8525	20.6607	293.527	43.9163	171.844
EX_din[fe]	0	0	0	0	0	0	0	0	0	0	0	0	0	0	0	0	0	0	0	0	0	0	0	0	0	0	0	0	0	0	0	0	0	0	0	0	0	0	0	0	0	0	0	0	0	0	0	0	0
EX_dms[fe]	0	0	0	0	0	0	0	0	0	0	0	0	0	0	0	0	0	0	0	0	0	0	0	0	0	0	0	0	0	0	0	0	0	0	0	0	0	0	0	0	0	0	0	0	0	0	0	0	0
EX_dmso[fe]	0	0	0	0	0	0	0	0	0	0	0	0	0	0	0	0	0	0	0	0	0	0	0	0	0	0	0	0	0	0	0	0	0	0	0	0	0	0	0	0	0	0	0	0	0	0	0	0	0
EX_dopa[fe]	0	0	0	0	0	0	0	0	0	0	0	0	0	0	0	0	0	0	0	0	0	0	0	0	0	0	0	0	0	0	0	0	0	0	0	0	0	0	0	0	0	0	0	0	0	0	0	0	0
EX_dpcoa[fe]	0	0	0	0	0	0	0	0	0	0	0	0	0	0	0	0	0	0	0	0	0	0	0	0	0	0	0	0	0	0	0	0	0	0	0	0	0	0	0	0	0	0	0	0	0	0	0	0	0
EX_drib[fe]	0	0	0	0	0	0	0	0	0	0	0	0	0	0	0	0	0	0	0	0	0	0	0	0	0	0	0	0	0	0	0	0	0	0	0	0	0	0	0	0	0	0	0	0	0	0	0	0	0
EX_dsT_antigen[fe]	0	0	0	0	0	0	0	0	0	0	0	0	0	0	0	0	0	0	0	0	0	0	0	0	0	0	0	0	0	0	0	0	0	0	0	0	0	0	0	0	0	0	0	0	0	0	0	0	0
EX_dtmp[fe]	0	18.2016	18.1954	18.1	13.0595	4.03002	0	0.318166	0	5.69221	0.0813488	1.23741	0	0	0	0	18.1582	0.43268	0	0.130718	0	18.0951	0.718328	0	0	0	0.780719	0	0	0.0727056	0	0	0	0	0	0	0.853035	0	18.0901	0.169508	0	0	0	18.1355	0	5.8149	0.465744	18.1979	2.63876
EX_dttp[fe]	5.98137	6.06721	6.06514	6.03335	6.07377	6.07283	6.0878	0.330658	0.0873269	6.06982	5.96397	6.02771	0.211445	0.490917	6.06716	6.08115	6.05275	6.05828	0.324886	1.80818	0.817633	0.204073	0.161701	0.141568	0.203444	0.513153	0.339278	6.06955	0.252031	0.227867	0.265153	1.5816	1.0464	0.206504	0	0.156141	6.05499	6.04827	0.333867	1.05646	0.25237	0.198992	0.115689	6.04516	6.05839	6.08695	5.64148	6.06596	6.0468
EX_duri[fe]	0	0	0	0	0	0	0	0	0	0	0	0	0	0	0	0	0	0	0	0	0	0	0	0	0	0	0	0	0	0	0	0	0	0	0	0	0	0	0	0	0	0	0	0	0	0	0	0	0
EX_etha[fe]	0	0	0	0	0	0	0	0	0	0	0	0	0	0	0	0	0	0	0	0	0	0	0	0	0	0	0	0	0	0	0	0	0	0	0	0	0	0	0	0	0	0	0	0	0	0	0	0	0
EX_ethso3[fe]	0	0	0	0	0	0	0	0	0	0	0	0	0	0	0	0	0	0	0	0	0	0	0	0	0	0	0	0	0	0	0	0	0	0	0	0	0	0	0	0	0	0	0	0	0	0	0	0	0
EX_etoh[fe]	304.738	378.37	356.308	368.336	371.695	378.115	369.908	349.311	391.608	384.571	362.13	378.49	400.06	400.12	378.393	362.149	369.607	398.134	400.024	399.556	400.087	400.016	399.939	400.013	399.967	399.264	399.306	397.391	399.973	399.385	400.15	399.571	400.13	400.13	395.389	394.887	382.737	385.837	393.525	400.066	400.11	392.458	400.006	365.249	358.611	304.549	313.047	400.057	399.513
EX_f1a[fe]	0	0	0	0	0	0	0	0	0	0	0	0	0	0	0	0	0	0	0	0	0	0	0	0	0	0	0	0	0	0	0	0	0	0	0	0	0	0	0	0	0	0	0	0	0	0	0	0	0
EX_fe2[fe]	0.00174208	0.000915269	0.000922621	0.00174778	0.000560038	0.000883644	7.33236e-05	0.00270112	0.00037345	0.000216122	0.00207155	0.000778321	3.36997e-06	7.6697e-05	0.00162376	0.00029214	0.00149118	0.00137917	1.12613e-05	2.50393e-05	3.80689e-05	0.00164619	0.0036925	1.16525e-05	9.04357e-05	2.947e-05	0.000351507	0.00178841	2.66468e-06	0.000821177	0.00192708	0.00275507	0.00037326	0.00109094	8.32921e-05	5.27059e-06	0.00263527	0.000591712	0.00728344	1.1522e-05	4.36531e-06	3.69694e-06	0.00290716	0.00167781	0.000229606	0.0012154	0.00154383	0.000256869	0.000946627
EX_fe3[fe]	0.00147215	0.000448166	0.000652272	0.00149248	0.00036631	0.000844177	7.33236e-05	0.00250521	0.00035868	0.000139897	0.00206436	0.000759803	3.36997e-06	7.6697e-05	0.00162376	0.000291063	0.000995839	0.00137397	1.12613e-05	2.2663e-05	2.09679e-05	0.00110106	0.00367855	1.16525e-05	2.37529e-06	2.73212e-05	0.000336979	0.00178505	3.64229e-06	0.000821177	1.99449e-06	0.00017856	9.31667e-06	8.29633e-07	8.32921e-05	5.27059e-06	0.00261841	0.000577295	0.00664986	8.38215e-06	4.36531e-06	3.69694e-06	0.00290716	0.00132468	0.000229606	0.00112238	0.0011808	0.000255758	0.000942657
EX_fecrm[fe]	0	0	0	0	0	0	0	0	0	0	0	0	0	0	0	0	0	0	0	0	0	0	0	0	0	0	0	0	0	0	0	0	0	0	0	0	0	0	0	0	0	0	0	0	0	0	0	0	0
EX_fol[fe]	95.4918	88.7056	99.4425	118.824	120.958	119.069	107.722	116.618	136.182	30.8376	59.5453	77.8778	113.497	147.038	104.015	114.161	107.262	83.1447	143.924	152.315	127.412	123.384	117.343	110.207	141.55	104.187	122.433	121.266	110.944	132.552	130.233	107.08	106.797	125.488	137.557	146.453	91.4085	130.036	92.0301	106.383	158.668	144.909	146.485	83.4562	108.169	61.8026	112.068	85.8921	132.1
EX_for[fe]	383.058	379.265	386.011	397.282	400.28	397.192	400.17	400.24	399.929	397.61	400.27	400.23	400.06	400.12	391.297	372.159	386.09	400.19	400.12	400.17	400.18	400.19	400.21	400.088	400.128	400.005	399.89	400.23	400.089	400.21	400.095	399.498	400.12	400.099	396.134	400.14	400.28	400.26	400.21	400.19	400.11	400.11	400.13	378.957	388.809	334.727	394.836	400.176	400.19
EX_fru[fe]	299.058	330.687	297.245	215.572	318.613	298.867	269.781	176.221	271.633	376.521	29.956	263.476	397.637	261.625	171.723	128.831	318.007	341.097	288.132	360.665	194.104	283.257	171.685	399.503	327.107	35.6238	217.232	176.208	78.9347	113.513	320.12	301.103	397.489	329.805	374.296	376.923	251.264	311.009	212.346	398.211	325.1	394.916	213.988	274.184	147.25	261.143	308.418	371.038	252.072
EX_fuc1p_L[fe]	0	0	0	0	0	0	0	0	0	0	0	0	0	0	0	0	0	0	0	0	0	0	0	0	0	0	0	0	0	0	0	0	0	0	0	0	0	0	0	0	0	0	0	0	0	0	0	0	0
EX_fuc_L[fe]	0	0	0	0	0	0	0	0	0	0	0	0	0	0	0	0	0	0	0	0	0	0	0	0	0	0	0	0	0	0	0	0	0	0	0	0	0	0	0	0	0	0	0	0	0	0	0	0	0
EX_fum[fe]	364.362	346.939	343.467	294.803	364.888	191.609	373.461	395.686	396.57	373.688	152.128	306.054	13.3547	367.987	374.352	358.529	340.787	383.988	398.046	397.635	267.196	368.873	305.008	39.9959	357.988	365.164	184.561	375.102	326.832	351.636	207.618	165.078	7.36011	293.506	143.327	207.024	377.438	377.863	347.014	4.57343	399.283	389.443	384.649	328.805	364.251	313.792	176.138	389.802	316.44
EX_g6p[fe]	17.4763	11.6787	0.218694	8.08736	18.2213	12.393	10.1551	13.283	18.2694	5.03273	1.71454	0.517254	9.68347	18.1569	18.2015	18.2435	0.235352	0.136307	0.694639	0.769489	10.8026	2.16133	9.09737	9.62105	18.2609	9.93056	18.1053	18.2087	13.4068	18.1656	18.1459	18.12	10.0685	18.2685	10.2243	9.30889	2.10752	12.5405	3.61902	9.76517	18.218	0.42791	9.1325	0.491253	2.84519	3.26636	13.0896	2.66169	18.1404
EX_gal[fe]	4.5846	4.5846	4.5846	4.5846	4.5846	4.5846	4.5846	4.5846	4.5846	4.5846	4.5846	4.5846	4.5846	4.5846	4.5846	4.5846	4.5846	4.5846	4.5846	4.5846	4.5846	4.5846	4.5846	4.5846	4.5846	4.5846	4.5846	4.5846	4.5846	4.5846	4.5846	4.5846	4.5846	4.5846	4.5846	4.5846	4.5846	4.5846	4.5846	4.5846	4.5846	4.5846	4.5846	4.5846	4.5846	4.5846	4.5846	4.5846	4.5846
EX_galct_D[fe]	0	0	0	0	0	0	0	0	0	0	0	0	0	0	0	0	0	0	0	0	0	0	0	0	0	0	0	0	0	0	0	0	0	0	0	0	0	0	0	0	0	0	0	0	0	0	0	0	0
EX_galctn_D[fe]	0	0	0	0	0	0	0	0	0	0	0	0	0	0	0	0	0	0	0	0	0	0	0	0	0	0	0	0	0	0	0	0	0	0	0	0	0	0	0	0	0	0	0	0	0	0	0	0	0
EX_galmannan[fe]	0	0	0	0	0	0	0	0	0	0	0	0	0	0	0	0	0	0	0	0	0	0	0	0	0	0	0	0	0	0	0	0	0	0	0	0	0	0	0	0	0	0	0	0	0	0	0	0	0
EX_galt[fe]	0	0	0	0	0	0	0	0	0	0	0	0	0	0	0	0	0	0	0	0	0	0	0	0	0	0	0	0	0	0	0	0	0	0	0	0	0	0	0	0	0	0	0	0	0	0	0	0	0
EX_galur[fe]	0	0	0	0	0	0	0	0	0	0	0	0	0	0	0	0	0	0	0	0	0	0	0	0	0	0	0	0	0	0	0	0	0	0	0	0	0	0	0	0	0	0	0	0	0	0	0	0	0
EX_gam26s[fe]	0	0	0	0	0	0	0	0	0	0	0	0	0	0	0	0	0	0	0	0	0	0	0	0	0	0	0	0	0	0	0	0	0	0	0	0	0	0	0	0	0	0	0	0	0	0	0	0	0
EX_gam[fe]	137.97	285.354	207.911	35.9699	157.736	26.0852	229.299	0.446569	0.0873956	362.005	14.1471	230.394	0.267511	0.687277	76.5143	95.8982	199.982	271.601	0.437899	2.6658	1.56344	28.114	0.192794	0.162555	0.326866	0.819512	0.459516	17.3412	0.328471	0.292176	0.34818	2.32548	1.52161	0.305816	0	0.184444	214.823	131.428	0.451389	1.53672	0.328979	0.248806	0.123685	210.717	37.7458	218.224	13.0023	299.752	73.1109
EX_gbbtn[fe]	0	0	0	0	0	0	0	0	0	0	0	0	0	0	0	0	0	0	0	0	0	0	0	0	0	0	0	0	0	0	0	0	0	0	0	0	0	0	0	0	0	0	0	0	0	0	0	0	0
EX_gcald[fe]	128.554	139.329	107.692	140.312	160.601	141.608	202.426	131.108	146.688	58.2233	65.0569	89.949	114.798	156.511	120.084	126.749	115.364	97.413	190.947	180.842	138.638	132.271	132.998	107.258	155.897	113.311	133.261	133.081	120.449	143.308	137.947	117.375	106.056	134.213	144.388	157.716	102.414	150.141	106.848	104.464	185.712	155.589	165.881	91.9771	121.775	85.3961	123.749	106.241	160.515
EX_gchola[fe]	0	0	0	0	0	0	0	0	0	0	0	0	0	0	0	0	0	0	0	0	0	0	0	0	0	0	0	0	0	0	0	0	0	0	0	0	0	0	0	0	0	0	0	0	0	0	0	0	0
EX_glc_D[fe]	20.0267	27.8575	56.0002	39.3435	31.9054	77.7594	27.521	29.1987	27.587	3.22062	8.6145	13.31	0	27.521	14.6332	8.79683	30.5824	27.9021	0.875798	2.84891	27.521	45.4355	43.6889	0.346904	27.521	0.076626	10.9543	33.1375	0	27.5695	27.521	28.4531	2.03548	32.8948	0.062452	0	22.3401	29.9707	31.3836	0.247868	27.521	0	27.6447	36.5434	3.79358	3.88139	27.807	43.185	13.2595
EX_glcmannan[fe]	0	0	0	0	0	0	0	0	0	0	0	0	0	0	0	0	0	0	0	0	0	0	0	0	0	0	0	0	0	0	0	0	0	0	0	0	0	0	0	0	0	0	0	0	0	0	0	0	0
EX_glcn[fe]	67.6434	63.7395	32.4945	95.8507	133.5	211.579	122.926	243.245	286.617	11.1217	9.76346	28.6185	230.617	260.947	67.6818	188.379	104.078	49.6267	181.394	261.814	226.945	221.27	123.903	231.148	268.671	230.77	252.562	175.608	230.617	236.837	295.968	181.836	235.284	272.254	230.804	230.617	27.4887	130.617	38.4608	231.862	304.346	230.617	153.524	22.1481	26.4551	4.30757	289.07	39.9572	224.495
EX_glcr[fe]	0	0	0	0	0	0	0	0	0	0	0	0	0	0	0	0	0	0	0	0	0	0	0	0	0	0	0	0	0	0	0	0	0	0	0	0	0	0	0	0	0	0	0	0	0	0	0	0	0
EX_glcur[fe]	0	0	0	0	0	0	0	0	0	0	0	0	0	0	0	0	0	0	0	0	0	0	0	0	0	0	0	0	0	0	0	0	0	0	0	0	0	0	0	0	0	0	0	0	0	0	0	0	0
EX_gln_L[fe]	399.608	378.401	384.873	394.754	400.062	388.154	400.162	399.576	391.444	394.425	389.18	397.322	400.06	400.12	391.296	370.727	383.135	397.596	400.075	400.163	399.294	396.278	400.209	400.088	395.609	400.148	399.385	400.155	400.089	400.203	301.526	267.578	381.477	344.279	396.133	400.139	382.867	393.36	398.973	400.19	400.105	400.105	400.13	386.455	388.809	334.441	397.909	400.026	399.48
EX_glu_L[fe]	386.246	400.023	385.441	365.643	384.563	229.744	355.677	313.846	201.911	400.035	186.924	312.95	389.31	168.19	355.164	221.308	399.22	400.006	398.655	182.374	398.751	399.75	373.306	400.056	184.782	36.027	293.289	309.719	86.5119	234.358	203.396	313.878	396.079	146.76	280.509	247.002	399.708	394.786	400.173	400.043	116.826	25.1646	384.763	352.576	375.592	339.588	339.097	400.145	335.313
EX_glutar[fe]	0.520924	0	0	0.692594	0	0	0	0	83.694	0	97.33	6.54343	0	0	1.15613	32.3617	0	0	0	0	0	0	0.0328493	0	0	0	18.7859	63.5	0	46.1614	0	0	0	0	0	0	2.73983	0.990659	0	0	0	0	0	0	0	3.71146	0	0	0.0671468
EX_gly[fe]	383.126	384.499	400.28	400.25	400.28	400.21	400.17	400.24	400.022	398.337	400.27	400.23	400.06	400.055	400.108	400.26	389.619	400.19	400.113	400.17	400.18	400.19	400.21	400.12	400.13	400.137	400.04	400.23	400.12	400.21	400.051	399.485	400.13	400.034	397.238	400.14	400.28	400.26	400.21	400.19	400.11	400.11	400.13	392.302	400.013	396.694	396.106	400.23	400.19
EX_glyasn[fe]	0	0	0	0	0	0	0	0	0	0	0	0	0	0	0	0	0	0	0	0	0	0	0	0	0	0	0	0	0	0	0	0	0	0	0	0	0	0	0	0	0	0	0	0	0	0	0	0	0
EX_glyasp[fe]	0	0	0	0	0	0	0	0	0	0	0	0	0	0	0	0	0	0	0	0	0	0	0	0	0	0	0	0	0	0	0	0	0	0	0	0	0	0	0	0	0	0	0	0	0	0	0	0	0
EX_glyb[fe]	47.9937	42.9738	42.2829	77.4106	75.3308	50.1753	41.44	44.1986	42.9157	3.40424	8.94294	28.8114	10.7496	41.251	57.0303	56.1984	41.4864	41.7862	180.785	108.692	42.0636	42.5032	60.7606	0.717396	94.7478	41.5153	49.1794	53.2761	46.5689	44.9079	44.6428	52.2596	5.02671	43.0116	48.0273	64.1668	24.0966	75.0493	28.1731	1.92852	71.7335	48.077	85.3139	37.5482	26.4551	9.67772	45.7742	45.7769	86.8643
EX_glyc3p[fe]	17.8441	18.1016	18.0954	18	18.1213	18.1185	18.1634	18.0866	18.1694	18.1095	17.7919	17.9831	2.69094	18.0569	18.1015	18.1435	18.0582	18.0748	18.0377	17.9742	17.9708	17.9951	17.9658	17.9486	18.1609	18.1449	18.0053	18.1087	18.1224	18.0656	18.0459	18.02	4.15293	18.1685	17.8612	17.9629	18.065	18.0448	17.9901	3.74845	18.118	16.06	17.9768	18.0355	18.0752	18.1608	18.0614	18.0979	18.0404
EX_glyc[fe]	332.47	341.088	385.642	394.73	390.746	389.298	393.858	398.952	391.444	272.947	235.774	377.368	400.06	400.12	396.113	385.236	371.861	359.73	400.095	399.858	399.252	375.177	400.14	400.105	395.554	400.165	396.829	399.478	400.015	399.448	301.527	267.578	381.477	344.279	396.167	398.089	382.737	393.944	381.972	400.089	400.11	400.11	398.813	387.695	373.365	318.126	397.898	348.972	352.614
EX_glyclt[fe]	151.96	134.288	104.369	137.25	212.871	97.3031	233.726	247.861	191.711	58.2233	24.2216	87.3231	11.0171	209.219	154.225	291.513	112.699	93.9444	189.968	196.241	98.7864	130.351	105.108	39.1495	322.423	363.781	120.575	190.346	324.435	221.212	206.36	108.898	6.9802	243.718	132.964	154.913	98.8015	161.806	34.3046	4.10327	332.266	155.047	163.997	87.9284	113.258	82.1783	87.826	102.255	244.785
EX_glycys[fe]	0	0	0	0	0	0	0	0	0	0	0	0	0	0	0	0	0	0	0	0	0	0	0	0	0	0	0	0	0	0	0	0	0	0	0	0	0	0	0	0	0	0	0	0	0	0	0	0	0
EX_glygln[fe]	0	0	0	0	0	0	0	0	0	0	0	0	0	0	0	0	0	0	0	0	0	0	0	0	0	0	0	0	0	0	0	0	0	0	0	0	0	0	0	0	0	0	0	0	0	0	0	0	0
EX_glyglu[fe]	0	0	0	0	0	0	0	0	0	0	0	0	0	0	0	0	0	0	0	0	0	0	0	0	0	0	0	0	0	0	0	0	0	0	0	0	0	0	0	0	0	0	0	0	0	0	0	0	0
EX_glygn2[fe]	0	0	0	0	0	0	0	0	0	0	0	0	0	0	0	0	0	0	0	0	0	0	0	0	0	0	0	0	0	0	0	0	0	0	0	0	0	0	0	0	0	0	0	0	0	0	0	0	0
EX_glygn4[fe]	0	0	0	0	0	0	0	0	0	0	0	0	0	0	0	0	0	0	0	0	0	0	0	0	0	0	0	0	0	0	0	0	0	0	0	0	0	0	0	0	0	0	0	0	0	0	0	0	0
EX_glygn5[fe]	0	0	0	0	0	0	0	0	0	0	0	0	0	0	0	0	0	0	0	0	0	0	0	0	0	0	0	0	0	0	0	0	0	0	0	0	0	0	0	0	0	0	0	0	0	0	0	0	0
EX_glyleu[fe]	0	0	0	0	0	0	0	0	0	0	0	0	0	0	0	0	0	0	0	0	0	0	0	0	0	0	0	0	0	0	0	0	0	0	0	0	0	0	0	0	0	0	0	0	0	0	0	0	0
EX_glymet[fe]	0	0	0	0	0	0	0	0	0	0	0	0	0	0	0	0	0	0	0	0	0	0	0	0	0	0	0	0	0	0	0	0	0	0	0	0	0	0	0	0	0	0	0	0	0	0	0	0	0
EX_glyphe[fe]	0	0	0	0	0	0	0	0	0	0	0	0	0	0	0	0	0	0	0	0	0	0	0	0	0	0	0	0	0	0	0	0	0	0	0	0	0	0	0	0	0	0	0	0	0	0	0	0	0
EX_glypro[fe]	0	0	0	0	0	0	0	0	0	0	0	0	0	0	0	0	0	0	0	0	0	0	0	0	0	0	0	0	0	0	0	0	0	0	0	0	0	0	0	0	0	0	0	0	0	0	0	0	0
EX_glytyr[fe]	0	0	0	0	0	0	0	0	0	0	0	0	0	0	0	0	0	0	0	0	0	0	0	0	0	0	0	0	0	0	0	0	0	0	0	0	0	0	0	0	0	0	0	0	0	0	0	0	0
EX_gncore1[fe]	0	0	0	0	0	0	0	0	0	0	0	0	0	0	0	0	0	0	0	0	0	0	0	0	0	0	0	0	0	0	0	0	0	0	0	0	0	0	0	0	0	0	0	0	0	0	0	0	0
EX_gncore2[fe]	0	0	0	0	0	0	0	0	0	0	0	0	0	0	0	0	0	0	0	0	0	0	0	0	0	0	0	0	0	0	0	0	0	0	0	0	0	0	0	0	0	0	0	0	0	0	0	0	0
EX_gsn[fe]	179.794	168.695	181.833	104.507	226.701	68.2304	200.156	164.611	189.059	132.959	45.3131	152.976	0.535022	54.6186	160.232	209.245	194.701	162.91	133.373	61.3849	35.831	54.7901	44.3877	39.1813	265.355	201.922	106.961	154.777	212.048	172.961	131.525	74.7144	3.92699	232.844	10.7502	26.8171	165.26	180.382	49.7772	3.15901	183.294	7.07478	44.3771	157.775	132.125	142.209	82.8213	168.018	209.846
EX_gthox[fe]	0.0498807	0.0499998	0.0499449	0.0499886	0.05	0.0499884	0	0.05	0	0.05	0.05	0.05	0	0.05	0.0499656	0.0498913	0.05	0.05	0.04779	0.05	0.05	0.05	0.05	8.43464e-08	0	0.0499999	0.05	0.05	0.0262314	0.05	0.043818	0.05	0.05	0	2.03002e-07	0.048611	0.05	0.05	0.05	0.05	0	0	0.05	0.05	0.0499562	0.0497652	0.049997	0.05	0.05
EX_gthrd[fe]	0.199761	0.2	0.19989	0.199977	0.2	0.199977	0	0.2	0	0.2	0.2	0.2	0	0.2	0.199931	0.199783	0.2	0.2	0.09558	0.2	0.2	0.2	0.2	0	0	0.153252	0.2	0.2	0.0524628	0.2	0.0876361	0.2	0.2	0	0	0.097222	0.2	0.2	0.2	0.2	0	0	0.2	0.2	0.199912	0.19953	0.199994	0.2	0.2
EX_gua[fe]	193.558	182.13	193.468	229.279	241.975	229.24	211.515	117.146	203.149	143.564	115.054	165.912	220.078	266.912	200.596	194.786	208.436	176.052	259.198	260.414	258.205	250.19	222.964	215.497	135.633	36.3546	232.466	230.931	81.1628	204.351	173.62	194.621	206.052	107.986	250.284	263.199	179.224	248.568	81.2776	207.576	237.869	245.412	276.913	169.206	207.791	154.467	215.11	180.343	247.118
EX_h2[fe]	215.851	314.021	316.273	227.424	349.073	130.446	311.315	246.392	297.376	351.661	76.5012	276.594	2.87262	191.333	314.427	316.577	338.233	335.432	3.22645	6.91058	261.149	337.248	264.323	1.16147	295.317	364.659	148.417	225.831	321.345	301.505	129.536	123.37	4.3069	286.224	8.10763	4.76638	372.751	276.417	207.631	2.83442	226.525	2.30866	248.14	317.206	258.551	265.714	81.5798	282.125	180.093
EX_h2o[fe]	400.25	400.24	400.28	400.25	400.28	400.21	400.17	400.24	400.21	400.21	400.27	400.23	400.06	400.12	400.19	400.26	400.22	400.19	400.12	400.17	400.18	400.19	400.21	400.12	400.13	400.18	400.28	400.23	400.12	400.21	400.15	400.16	400.13	400.13	400.14	400.14	400.28	400.26	400.21	400.19	400.11	400.11	400.13	400.3	400.14	400.28	400.27	400.23	400.19
EX_h2s[fe]	77.7911	62.2038	24.7366	77.8205	133.048	71.0337	120.829	26.7973	114.166	27.5761	34.6003	23.6237	13.173	50.3802	84.5977	91.2962	24.1018	24.2005	209.255	94.1847	26.1825	24.7878	68.364	40.0713	206.961	24.3841	31.9785	50.1459	29.0481	29.2385	52.39	54.9743	8.37784	143.333	30.2226	46.3833	32.5965	75.5474	31.4182	4.74572	134.768	30.4787	67.627	26.5978	76.2653	39.9069	70.4922	32.9946	105.641
EX_h[fe]	400.25	400.24	400.28	400.25	400.28	400.21	400.17	400.24	400.21	400.21	400.27	400.23	400.06	400.12	400.19	400.26	400.22	400.19	400.12	400.17	400.18	400.19	400.21	400.12	400.13	400.18	400.28	400.23	400.12	400.21	400.15	400.16	400.13	400.13	400.14	400.14	400.28	400.26	400.21	400.19	400.11	400.11	400.13	400.3	400.14	400.28	400.27	400.23	400.19
EX_ha[fe]	0	0	0	0	0	0	0	0	0	0	0	0	0	0	0	0	0	0	0	0	0	0	0	0	0	0	0	0	0	0	0	0	0	0	0	0	0	0	0	0	0	0	0	0	0	0	0	0	0
EX_ha_deg1[fe]	0	0	0	0	0	0	0	0	0	0	0	0	0	0	0	0	0	0	0	0	0	0	0	0	0	0	0	0	0	0	0	0	0	0	0	0	0	0	0	0	0	0	0	0	0	0	0	0	0
EX_ha_pre1[fe]	0	0	0	0	0	0	0	0	0	0	0	0	0	0	0	0	0	0	0	0	0	0	0	0	0	0	0	0	0	0	0	0	0	0	0	0	0	0	0	0	0	0	0	0	0	0	0	0	0
EX_hdca[fe]	144.628	143.531	120.994	185.891	216.045	157.329	208.83	273.004	285.234	88.5774	101.381	116.876	108.124	226.451	145.08	244.617	204.516	164.442	133.959	167.708	182.553	262.717	160.716	94.2931	274.067	272.057	201.422	253.284	267.378	291.231	282.985	183.994	100.19	300.026	150.984	152.654	167.783	236.411	216.093	96.1432	305.012	179.69	212.851	100.17	90.8909	85.3072	149.627	123.525	232.24
EX_hexs[fe]	0	0	0	0	0	0	0	0	0	0	0	0	0	0	0	0	0	0	0	0	0	0	0	0	0	0	0	0	0	0	0	0	0	0	0	0	0	0	0	0	0	0	0	0	0	0	0	0	0
EX_hg2[fe]	0	0	0	0	0	0	0	0	0	0	0	0	0	0	0	0	0	0	0	0	0	0	0	0	0	0	0	0	0	0	0	0	0	0	0	0	0	0	0	0	0	0	0	0	0	0	0	0	0
EX_his_L[fe]	239.702	220.274	247.066	289.538	303.643	276.956	259.159	300.808	310.113	176.818	92.3741	189.511	268.312	344.593	255.624	272.822	261.39	223.862	346.014	360.903	337.746	343.954	299.086	271.326	346.5	274.797	296.047	295.087	285.518	322.881	301.399	244.925	255.985	306.135	318.435	342.352	229.643	313.845	255.149	260.55	376.999	346.948	365.232	205.089	258.273	187.399	276.414	224.596	318.028
EX_hista[fe]	55.2398	46.6544	1.97125	100.401	114.611	243.659	123.115	170.486	193.733	11.0672	5.7244	16.6473	285.271	260.26	70.5471	192.433	7.56174	1.11798	366.17	386.376	170.484	5.77969	108.751	288.094	322.167	296.974	296.242	150.766	308.2	199.318	299.316	189.361	272.752	274.015	339.033	362.731	8.35975	109.696	30.3991	277.317	334.829	372.483	150.739	8.916	75.5117	18.2032	290.823	18.8693	259.554
EX_hom_L[fe]	0	0	0	0	0	0	0	0	0	0	0	0	0	0	0	0	0	0	0	0	0	0	0	0	0	0	0	0	0	0	0	0	0	0	0	0	0	0	0	0	0	0	0	0	0	0	0	0	0
EX_homogal[fe]	0	0	0	0	0	0	0	0	0	0	0	0	0	0	0	0	0	0	0	0	0	0	0	0	0	0	0	0	0	0	0	0	0	0	0	0	0	0	0	0	0	0	0	0	0	0	0	0	0
EX_hspg[fe]	0	0	0	0	0	0	0	0	0	0	0	0	0	0	0	0	0	0	0	0	0	0	0	0	0	0	0	0	0	0	0	0	0	0	0	0	0	0	0	0	0	0	0	0	0	0	0	0	0
EX_hspg_degr_10[fe]	0	0	0	0	0	0	0	0	0	0	0	0	0	0	0	0	0	0	0	0	0	0	0	0	0	0	0	0	0	0	0	0	0	0	0	0	0	0	0	0	0	0	0	0	0	0	0	0	0
EX_hspg_degr_11[fe]	0	0	0	0	0	0	0	0	0	0	0	0	0	0	0	0	0	0	0	0	0	0	0	0	0	0	0	0	0	0	0	0	0	0	0	0	0	0	0	0	0	0	0	0	0	0	0	0	0
EX_hspg_degr_12[fe]	0	0	0	0	0	0	0	0	0	0	0	0	0	0	0	0	0	0	0	0	0	0	0	0	0	0	0	0	0	0	0	0	0	0	0	0	0	0	0	0	0	0	0	0	0	0	0	0	0
EX_hspg_degr_13[fe]	0	0	0	0	0	0	0	0	0	0	0	0	0	0	0	0	0	0	0	0	0	0	0	0	0	0	0	0	0	0	0	0	0	0	0	0	0	0	0	0	0	0	0	0	0	0	0	0	0
EX_hspg_degr_14[fe]	0	0	0	0	0	0	0	0	0	0	0	0	0	0	0	0	0	0	0	0	0	0	0	0	0	0	0	0	0	0	0	0	0	0	0	0	0	0	0	0	0	0	0	0	0	0	0	0	0
EX_hspg_degr_15[fe]	0	0	0	0	0	0	0	0	0	0	0	0	0	0	0	0	0	0	0	0	0	0	0	0	0	0	0	0	0	0	0	0	0	0	0	0	0	0	0	0	0	0	0	0	0	0	0	0	0
EX_hspg_degr_1[fe]	0	0	0	0	0	0	0	0	0	0	0	0	0	0	0	0	0	0	0	0	0	0	0	0	0	0	0	0	0	0	0	0	0	0	0	0	0	0	0	0	0	0	0	0	0	0	0	0	0
EX_hspg_degr_2[fe]	0	0	0	0	0	0	0	0	0	0	0	0	0	0	0	0	0	0	0	0	0	0	0	0	0	0	0	0	0	0	0	0	0	0	0	0	0	0	0	0	0	0	0	0	0	0	0	0	0
EX_hspg_degr_3[fe]	0	0	0	0	0	0	0	0	0	0	0	0	0	0	0	0	0	0	0	0	0	0	0	0	0	0	0	0	0	0	0	0	0	0	0	0	0	0	0	0	0	0	0	0	0	0	0	0	0
EX_hspg_degr_4[fe]	0	0	0	0	0	0	0	0	0	0	0	0	0	0	0	0	0	0	0	0	0	0	0	0	0	0	0	0	0	0	0	0	0	0	0	0	0	0	0	0	0	0	0	0	0	0	0	0	0
EX_hspg_degr_5[fe]	0	0	0	0	0	0	0	0	0	0	0	0	0	0	0	0	0	0	0	0	0	0	0	0	0	0	0	0	0	0	0	0	0	0	0	0	0	0	0	0	0	0	0	0	0	0	0	0	0
EX_hspg_degr_6[fe]	0	0	0	0	0	0	0	0	0	0	0	0	0	0	0	0	0	0	0	0	0	0	0	0	0	0	0	0	0	0	0	0	0	0	0	0	0	0	0	0	0	0	0	0	0	0	0	0	0
EX_hspg_degr_7[fe]	0	0	0	0	0	0	0	0	0	0	0	0	0	0	0	0	0	0	0	0	0	0	0	0	0	0	0	0	0	0	0	0	0	0	0	0	0	0	0	0	0	0	0	0	0	0	0	0	0
EX_hspg_degr_8[fe]	0	0	0	0	0	0	0	0	0	0	0	0	0	0	0	0	0	0	0	0	0	0	0	0	0	0	0	0	0	0	0	0	0	0	0	0	0	0	0	0	0	0	0	0	0	0	0	0	0
EX_hspg_degr_9[fe]	0	0	0	0	0	0	0	0	0	0	0	0	0	0	0	0	0	0	0	0	0	0	0	0	0	0	0	0	0	0	0	0	0	0	0	0	0	0	0	0	0	0	0	0	0	0	0	0	0
EX_hspg_rest[fe]	0	0	0	0	0	0	0	0	0	0	0	0	0	0	0	0	0	0	0	0	0	0	0	0	0	0	0	0	0	0	0	0	0	0	0	0	0	0	0	0	0	0	0	0	0	0	0	0	0
EX_hxan[fe]	37.3821	0.234633	16.9853	45.9107	2.13398	14.2131	0.0999497	46.1143	4.01612	1.68586	12.254	1.58183	0.095948	0	45.4586	1.60424	18.5221	41.8569	0	0.251436	0.28889	23.3791	132.158	0	0	0.0558994	2.27788	26.1034	0.115335	9.44222	0.0748955	0	0	0	0	0.0708877	92.6612	4.32166	169.716	0.0733658	0.0898685	0	99.5425	21.5059	0	13.8558	0.635913	1.80017	0.432789
EX_icdchol[fe]	21.3006	19.8403	43.9131	100.371	56.4707	24.0902	0	81.8225	0	1.63894	17.574	12.6505	0	0.687277	25.5214	10.7506	119.101	96.6348	0.09558	1.71006	57.8045	240.03	210.015	0	0	0.076626	12.8585	65.1191	0.0524628	49.3381	0.043818	3.48323	0.513869	0	0	0.0536108	129.456	56.9082	156.044	0.257868	0	0	158.326	21.1286	1.89679	7.94869	1.80298	27.5568	10.5536
EX_idon_L[fe]	47.6435	37.0882	0.303849	1.14766	75.3983	13.0426	122.688	158.767	187.801	0.538135	2.24965	0.0911604	0.267511	53.9313	49.5902	172.706	0.470704	0.272615	0.780218	1.40826	34.0173	0	0.111398	0.184349	259.659	230.77	96.7005	123.975	230.617	169.012	127.785	61.3803	1.89151	236.176	3.27203	0.0536108	0.662312	13.7492	6.19944	0.544097	161.902	0.487612	0.190527	0.915382	1.89679	0.111019	68.3303	5.07277	98.3699
EX_idour[fe]	0	0	0	0	0	0	0	0	0	0	0	0	0	0	0	0	0	0	0	0	0	0	0	0	0	0	0	0	0	0	0	0	0	0	0	0	0	0	0	0	0	0	0	0	0	0	0	0	0
EX_ile_L[fe]	208.309	113.412	156.754	325.781	210.114	365.827	163.607	343.901	395.771	37.3391	172.54	73.5904	399.517	396.988	313.988	274.906	193.314	123.786	397.951	395.773	395.935	369.546	372.845	399.619	394.706	397.769	374.865	381.347	399.315	379.071	300.906	253.412	378.663	343.595	395.104	399.364	176.028	257.152	394.294	398.232	399.347	399.094	398.404	123.376	333.888	69.9446	299.041	93.5545	323.731
EX_ind3ac[fe]	19.8385	42.6331	87.825	54.7632	71.3619	23.0976	0	13.6719	9.22008	6.65667	6.66545	13.3403	0	5.04185	16.9254	8.89502	99.8086	49.4766	25.9507	27.0709	14.1186	12.6337	30.2072	0.357546	0	0.84172	13.7675	32.4848	0	15.7584	1.23745	11.6074	0.821794	0	0	0	23.5145	72.5988	14.1193	1.15655	0	0	33.9421	41.5574	3.79358	13.8143	2.26872	44.3138	13.1924
EX_ind3ppa[fe]	11.9326	1.97474	23.3524	7.291	23.4223	71.1979	11.0936	4.95066	11.0876	3.11881	13.166	16.161	0	5.57367	7.18332	4.38966	0.761174	0.235098	0.780218	0.311796	167.744	16.1209	49.4431	0.760983	0.0713732	1.13043	6.48611	9.00974	0.0312314	34.759	1.09218	8.70307	0.379906	0.045727	0	0	20.4937	38.8105	2.05718	0.146721	0	0.726418	59.3066	12.1077	45.303	6.63408	1.46867	22.6272	5.26752
EX_indole[fe]	238.285	253.338	269.39	181.71	314.416	158.835	290.24	264.976	285.998	215.081	87.37	216.235	11.0171	236.217	172.069	284.745	281.266	247.041	288.426	361.583	262.668	291.618	155.96	39.9132	322.613	291.559	148.671	264.604	299.426	302.791	206.259	113.987	7.22011	243.728	134.562	202.388	254.756	318.432	69.7815	3.88503	325.583	350.491	241.66	230.621	189.875	202.079	111.307	254.539	258.843
EX_indprp[fe]	0.0368908	0	0.0667696	0	4.47927	14.0451	0	4.40137	9.22008	0	0.634303	0	0	2.85456	6.60026	0.145704	0	0	0	0	0	0	0.581233	0.533047	0	0.765094	2.7071	0.982447	0	20.9851	0	3.48323	0.0819812	0	0	0	2.61939	17.6619	0.485342	0.146721	0	0	14.9596	0.0335627	1.89679	5.5015	0.177154	0	0
EX_inost[fe]	0	0	0	0	0	0	0	0	0	0	0	0	0	0	0	0	0	0	0	0	0	0	0	0	0	0	0	0	0	0	0	0	0	0	0	0	0	0	0	0	0	0	0	0	0	0	0	0	0
EX_ins[fe]	181.972	172.617	186.109	216.655	230.955	217.236	202.567	216.403	261.203	136.732	117.669	158.117	216.336	265.13	192.22	208.355	199.494	165.067	253.486	263.911	246.124	237.233	216.787	210.68	262.141	196.492	228.829	227.367	207.347	249.114	231.774	194.945	201.975	230.58	246.243	258.127	170.163	238.892	86.4145	203.271	291.181	248.987	264.172	161.531	197.345	146.052	210.224	172.334	238.392
EX_inulin[fe]	0	0	0	0	0	0	0	0	0	0	0	0	0	0	0	0	0	0	0	0	0	0	0	0	0	0	0	0	0	0	0	0	0	0	0	0	0	0	0	0	0	0	0	0	0	0	0	0	0
EX_isetac[fe]	0	0	0	0	0	0	0	0	0	0	0	0	0	0	0	0	0	0	0	0	0	0	0	0	0	0	0	0	0	0	0	0	0	0	0	0	0	0	0	0	0	0	0	0	0	0	0	0	0
EX_isobut[fe]	217.976	306.276	302.465	146.383	258.257	113.353	270.655	86.7218	105.724	376.171	69.9741	280.52	0.267511	6.94823	124.712	120.188	329.75	366.67	1.40928	5.30124	227.07	284.234	259.811	0.923538	0.561672	2.32528	19.8833	92.8531	0.412165	84.3892	1.48418	14.5118	2.41538	0.351543	0	4.30388	355.219	229.009	157.354	2.00967	0.328979	0.975224	217.756	266.513	115.144	261.983	17.3626	349.741	88.9706
EX_isocapr[fe]	238.503	306.276	286.067	143.642	236.833	113.353	269.775	86.7218	105.724	307.746	69.9741	265.26	0.267511	6.94823	124.712	120.188	305.69	305.693	1.40928	5.30124	227.07	284.234	259.811	0.923538	0.561672	2.32528	19.8833	92.8531	0.412165	84.3892	1.48418	14.5118	2.41538	0.351543	0	4.30388	318.118	229.009	157.354	2.00967	0.328979	0.975224	217.756	266.513	115.144	244.01	17.074	328.117	88.9706
EX_isochol[fe]	21.3006	19.8403	43.9131	100.371	56.4707	24.0902	0	81.8225	0	1.63894	17.574	12.6505	0	0.687277	25.5214	10.7506	119.101	96.6348	0.09558	1.71006	57.8045	240.03	210.015	0	0	0.076626	12.8585	65.1191	0.0524628	49.3381	0.043818	3.48323	0.513869	0	0	0.0536108	129.456	56.9082	156.044	0.257868	0	0	158.326	21.1286	1.89679	7.94869	1.80298	27.5568	10.5536
EX_isoval[fe]	125.218	154.125	154.71	75.4666	130.128	92.2756	140.434	45.8362	58.4057	155.137	41.5701	140.711	0.133755	6.26095	65.9476	62.2887	153.226	152.964	1.09475	2.80652	197.407	150.177	154.627	0.84226	0.316523	1.72786	13.1847	50.9314	0.221698	59.5741	1.28818	11.6074	1.39764	0.198635	0	2.15194	169.306	133.91	79.7057	1.07819	0.16449	0.850821	138.532	139.31	80.2237	125.322	9.27134	175.372	47.1191
EX_ispre[fe]	6.4571	23.828	65.4436	90.0338	17.1952	6.03789	0	23.9175	98.1907	5.68497	0.144717	5.29973	2.1537	130.319	142.565	25.0715	29.7282	1.37911	1.03589	0.130562	0.260028	80.7043	0.71741	0.0535421	35.2937	0.0168212	30.3679	1.39247	2.23699	31.3404	0.043783	47.4283	0	49.6905	4.8306	4.42008	1.51351	34.9603	35.6924	0.224828	64.0584	0.844955	30.1621	43.3798	171.53	6.09051	37.8645	18.6013	2.63552
EX_k[fe]	0.00593562	0.00656655	0.00666424	0.0071137	0.00640642	0.0065687	0.00571006	0.00687943	0.00552171	0.00642927	0.00468973	0.00583543	0.00855075	0.00688827	0.00639355	0.00595453	0.00740616	0.00714313	0.00696868	0.00789733	0.00854707	0.00864084	0.00820926	0.00851246	0.0054584	0.00591045	0.00721411	0.00660546	0.00623068	0.00669233	0.00720646	0.00718837	0.00850157	0.00551985	0.0082515	0.00821322	0.00734205	0.00725064	0.00818735	0.00856171	0.0061218	0.00804857	0.00851242	0.0062129	0.00631144	0.00571179	0.00703233	0.00666682	0.00727076
EX_kdo[fe]	0	0	0	0	0	0	0	0	0	0	0	0	0	0	0	0	0	0	0	0	0	0	0	0	0	0	0	0	0	0	0	0	0	0	0	0	0	0	0	0	0	0	0	0	0	0	0	0	0
EX_kesto[fe]	0	0	0	0	0	0	0	0	0	0	0	0	0	0	0	0	0	0	0	0	0	0	0	0	0	0	0	0	0	0	0	0	0	0	0	0	0	0	0	0	0	0	0	0	0	0	0	0	0
EX_kestopt[fe]	0	0	0	0	0	0	0	0	0	0	0	0	0	0	0	0	0	0	0	0	0	0	0	0	0	0	0	0	0	0	0	0	0	0	0	0	0	0	0	0	0	0	0	0	0	0	0	0	0
EX_kestottr[fe]	0	0	0	0	0	0	0	0	0	0	0	0	0	0	0	0	0	0	0	0	0	0	0	0	0	0	0	0	0	0	0	0	0	0	0	0	0	0	0	0	0	0	0	0	0	0	0	0	0
EX_lac_D[fe]	343.955	377.169	366.849	390.426	367.781	388.16	397.846	343.539	387.787	393.761	390.081	397.643	400.06	399.839	391.001	369.877	377.269	393.755	400.12	400.17	400.18	398.301	400.063	399.785	362.897	399.896	387.678	318.666	400.015	394.243	399.734	395.509	399.4	380.077	385.308	381.595	373.935	388.244	398.255	400.033	399.622	397.951	398.813	369.642	375.582	297.661	312.277	393.256	397.027
EX_lac_L[fe]	145.051	107.913	136.94	322.015	290.055	369.082	178.945	258.544	390.668	22.6207	140.341	65.8289	399.792	397.804	258.179	266.413	166.438	124.067	398.655	396.77	397.387	369.807	373.233	399.922	376.778	398.34	372.615	384.704	399.549	385.527	301.277	253.4	380.098	334.183	391.315	390.357	180.248	280.164	240.329	398.513	399.699	398.304	398.813	111.691	336.961	77.4148	307.334	98.1831	323.935
EX_lanost[fe]	0	0	0	0	0	0	0	0	0	0	0	0	0	0	0	0	0	0	0	0	0	0	0	0	0	0	0	0	0	0	0	0	0	0	0	0	0	0	0	0	0	0	0	0	0	0	0	0	0
EX_lcts[fe]	0	0	0	0	0	0	0	0	0	0	0	0	0	0	0	0	0	0	0	0	0	0	0	0	0	0	0	0	0	0	0	0	0	0	0	0	0	0	0	0	0	0	0	0	0	0	0	0	0
EX_leu_L[fe]	363.078	399.581	368.622	362.484	377.897	392.745	397.592	392.008	395.9	399.593	186.44	315.052	399.688	397.524	390.282	371.292	398.794	399.588	398.237	398.31	397.478	399.38	372.887	399.679	394.845	398.585	375.096	399.205	399.548	379.126	301.108	255.58	380.084	343.715	394.9	399.434	390.459	388.261	395.357	399.594	399.509	399.225	399.714	352.181	371.389	302.967	395.171	399.639	399.767
EX_levan1000[fe]	0	0	0	0	0	0	0	0	0	0	0	0	0	0	0	0	0	0	0	0	0	0	0	0	0	0	0	0	0	0	0	0	0	0	0	0	0	0	0	0	0	0	0	0	0	0	0	0	0
EX_levanb[fe]	0	0	0	0	0	0	0	0	0	0	0	0	0	0	0	0	0	0	0	0	0	0	0	0	0	0	0	0	0	0	0	0	0	0	0	0	0	0	0	0	0	0	0	0	0	0	0	0	0
EX_levanttr[fe]	0	0	0	0	0	0	0	0	0	0	0	0	0	0	0	0	0	0	0	0	0	0	0	0	0	0	0	0	0	0	0	0	0	0	0	0	0	0	0	0	0	0	0	0	0	0	0	0	0
EX_levantttr[fe]	0	0	0	0	0	0	0	0	0	0	0	0	0	0	0	0	0	0	0	0	0	0	0	0	0	0	0	0	0	0	0	0	0	0	0	0	0	0	0	0	0	0	0	0	0	0	0	0	0
EX_lichn[fe]	0	0	0	0	0	0	0	0	0	0	0	0	0	0	0	0	0	0	0	0	0	0	0	0	0	0	0	0	0	0	0	0	0	0	0	0	0	0	0	0	0	0	0	0	0	0	0	0	0
EX_lmn2[fe]	0	0	0	0	0	0	0	0	0	0	0	0	0	0	0	0	0	0	0	0	0	0	0	0	0	0	0	0	0	0	0	0	0	0	0	0	0	0	0	0	0	0	0	0	0	0	0	0	0
EX_lmn30[fe]	0	0	0	0	0	0	0	0	0	0	0	0	0	0	0	0	0	0	0	0	0	0	0	0	0	0	0	0	0	0	0	0	0	0	0	0	0	0	0	0	0	0	0	0	0	0	0	0	0
EX_lys_L[fe]	343.701	398.737	398.386	399.931	396.049	399.896	398.467	389.235	396.485	399.276	399.83	397.601	399.731	399.801	399.875	398.356	394.155	395.369	399.802	399.843	399.851	398.029	399.884	399.792	399.822	399.771	392.516	399.883	399.782	393.978	399.804	399.807	399.797	399.808	393.713	399.812	391.095	392.686	394.757	399.86	399.797	399.781	398.545	383.211	396.106	371.68	394.526	393.111	396.797
EX_lyx_L[fe]	0	0	0	0	0	0	0	0	0	0	0	0	0	0	0	0	0	0	0	0	0	0	0	0	0	0	0	0	0	0	0	0	0	0	0	0	0	0	0	0	0	0	0	0	0	0	0	0	0
EX_mal_L[fe]	266.419	296.764	242.67	239.938	339.019	111.388	274.104	303.51	385.163	345.004	124.713	272.607	399.878	394.943	307.856	356.416	283.949	276.266	397.875	396.891	229.289	277.21	129.3	399.482	357.917	397.701	358.044	339.394	399.678	339.305	299.752	243.805	379.431	310.609	383.767	379.68	254.586	345.669	35.6588	399.348	399.283	389.085	242.864	273.703	318.958	261.093	385.243	261.476	336.038
EX_malt[fe]	0	0.336496	28.4792	11.8225	4.38438	72.0652	0	1.6777	0.0660486	1.20656	0.451446	0.811492	0	0	0	0.0475202	3.06144	0.381077	0	0.0523921	0	17.9145	16.1679	0	0	0	0.292382	5.61653	0	0.0484704	0	0.932058	0	5.3738	0	0	1.88654	2.44965	7.87615	0	0	0	0	20.9137	0	0.925206	0.285952	15.664	1.75917
EX_malthx[fe]	0	0	0	0	0	0	0	0	0	0	0	0	0	0	0	0	0	0	0	0	0	0	0	0	0	0	0	0	0	0	0	0	0	0	0	0	0	0	0	0	0	0	0	0	0	0	0	0	0
EX_malttr[fe]	0	0.839558	42.8812	23.0007	7.90262	178.466	0	3.9748	0.164791	1.80984	1.0724	1.23741	0	0	0	0.118563	4.59216	0.695295	0	0.130718	0	26.8718	40.339	0	0	0	0.676985	14.0132	0	0.0727056	0	2.32548	0	13.4076	0	0	4.70691	6.11188	17.3021	0	0	0	0	32.0417	0	1.53699	0.632898	26.7275	2.63876
EX_man6p[fe]	0	0	0	0	0	0	0	0	0	0	0	0	0	0	0	0	0	0	0	0	0	0	0	0	0	0	0	0	0	0	0	0	0	0	0	0	0	0	0	0	0	0	0	0	0	0	0	0	0
EX_man[fe]	0	0	0	0	0	0	0	0	0	0	0	0	0	0	0	0	0	0	0	0	0	0	0	0	0	0	0	0	0	0	0	0	0	0	0	0	0	0	0	0	0	0	0	0	0	0	0	0	0
EX_mannan[fe]	0	0	0	0	0	0	0	0	0	0	0	0	0	0	0	0	0	0	0	0	0	0	0	0	0	0	0	0	0	0	0	0	0	0	0	0	0	0	0	0	0	0	0	0	0	0	0	0	0
EX_mantr[fe]	0	0	0	0	0	0	0	0	0	0	0	0	0	0	0	0	0	0	0	0	0	0	0	0	0	0	0	0	0	0	0	0	0	0	0	0	0	0	0	0	0	0	0	0	0	0	0	0	0
EX_melib[fe]	0	0	0	0	0	0	0	0	0	0	0	0	0	0	0	0	0	0	0	0	0	0	0	0	0	0	0	0	0	0	0	0	0	0	0	0	0	0	0	0	0	0	0	0	0	0	0	0	0
EX_meoh[fe]	124.38	231.108	153.856	23.2182	157.736	11.0376	145.884	0.446569	0.0873956	330.716	13.0847	220.361	0.267511	0.687277	76.5143	95.8982	172.104	223.195	0.437899	2.6658	1.17801	0.256438	0.192794	0.162555	0.255493	0.720677	0.459516	17.3412	0.328471	0.292176	0.34818	2.32548	1.52161	0.260089	0	0.184444	214.823	131.2	0.451389	1.53672	0.328979	0.248806	0.123685	208.068	37.7458	214.846	8.42343	206.299	63.1859
EX_met_D[fe]	0	0	0	0	0	0	0	0	0	0	0	0	0	0	0	0	0	0	0	0	0	0	0	0	0	0	0	0	0	0	0	0	0	0	0	0	0	0	0	0	0	0	0	0	0	0	0	0	0
EX_met_L[fe]	64.0064	48.4191	10.9519	64.0358	119.263	57.249	107.044	13.0126	100.382	13.7914	20.8156	9.83902	9.90315	36.5955	70.813	77.5115	10.3171	10.4158	195.47	80.4	12.3978	11.0031	54.5793	48.6234	193.176	10.5994	18.1938	36.3612	15.2634	15.4538	38.6053	41.1896	12.265	129.548	16.4379	32.5986	18.8118	61.7627	17.6335	11.6357	120.984	16.694	53.8423	12.8131	62.4806	26.1222	56.7075	19.2099	91.8568
EX_metala[fe]	0	0	0	0	0	0	0	0	0	0	0	0	0	0	0	0	0	0	0	0	0	0	0	0	0	0	0	0	0	0	0	0	0	0	0	0	0	0	0	0	0	0	0	0	0	0	0	0	0
EX_metsox_R_L[fe]	0	0	0	0	0	0	0	0	0	0	0	0	0	0	0	0	0	0	0	0	0	0	0	0	0	0	0	0	0	0	0	0	0	0	0	0	0	0	0	0	0	0	0	0	0	0	0	0	0
EX_metsox_S_L[fe]	0	0	0	0	0	0	0	0	0	0	0	0	0	0	0	0	0	0	0	0	0	0	0	0	0	0	0	0	0	0	0	0	0	0	0	0	0	0	0	0	0	0	0	0	0	0	0	0	0
EX_mg2[fe]	0.00593562	0.00656655	0.00666424	0.0071137	0.00640642	0.0065687	0.00571006	0.00687943	0.00552171	0.00642927	0.00468973	0.00583543	0.00855075	0.00688827	0.00639355	0.00595453	0.00740616	0.00714313	0.00696868	0.00789733	0.00854707	0.00864084	0.00820926	0.00851246	0.0054584	0.00591045	0.00721411	0.00660546	0.00623068	0.00669233	0.00720646	0.00718837	0.00850157	0.00551985	0.0082515	0.00821322	0.00734205	0.00725064	0.00818735	0.00856171	0.0061218	0.00804857	0.00851242	0.0062129	0.00631144	0.00571179	0.00703233	0.00666682	0.00727076
EX_mn2[fe]	0.00593562	0.00656655	0.00666424	0.0071137	0.00640642	0.0065687	0.00571006	0.00687943	0.00552171	0.00642927	0.00468973	0.00583543	0.00855075	0.00688827	0.00639355	0.00595453	0.00740616	0.00714313	0.00696868	0.00789733	0.00854707	0.00864084	0.00820926	0.00851246	0.0054584	0.00591045	0.00721411	0.00660546	0.00623068	0.00669233	0.00720646	0.00718837	0.00850157	0.00551985	0.0082515	0.00821322	0.00734205	0.00725064	0.00818735	0.00856171	0.0061218	0.00804857	0.00851242	0.0062129	0.00631144	0.00571179	0.00703233	0.00666682	0.00727076
EX_mnl[fe]	124.38	231.108	153.856	23.2182	157.736	11.0376	145.884	0.446569	0.0873956	330.716	13.0847	220.361	0.267511	0.687277	76.5143	95.8982	172.104	223.195	0.437899	2.6658	1.17801	0.256438	0.192794	0.162555	0.255493	0.720677	0.459516	17.3412	0.328471	0.292176	0.34818	2.32548	1.52161	0.260089	0	0.184444	214.823	131.2	0.451389	1.53672	0.328979	0.248806	0.123685	208.068	37.7458	214.846	8.42343	206.299	63.1859
EX_mobd[fe]	0	0	0	0	0	0	0	0	0	0	0	0	0	0	0	0	0	0	0	0	0	0	0	0	0	0	0	0	0	0	0	0	0	0	0	0	0	0	0	0	0	0	0	0	0	0	0	0	0
EX_mops[fe]	0	0	0	0	0	0	0	0	0	0	0	0	0	0	0	0	0	0	0	0	0	0	0	0	0	0	0	0	0	0	0	0	0	0	0	0	0	0	0	0	0	0	0	0	0	0	0	0	0
EX_mqn7[fe]	0.000372042	4.85268e-05	6.53927e-05	1.60272	0.000151412	0	8.62664e-06	0.0356489	0.745253	2.67012e-05	1.95893e-05	3.70492e-05	2.27153e-06	0.280911	0.296533	2.69335e-05	0.0848796	0.000189128	0	0	5.51951e-07	0.000125539	0.147094	0.271523	37.2329	0.0766239	5.36951	8.5781e-07	2.52832e-06	4.27297e-05	0.415816	4.0621	0.729813	20.0529	6.82878	18.5447	3.71823e-06	2.8835e-05	0.000123994	0.0783604	0.488467	2.15925	5.18956e-05	0.000334262	9.44396	1.4452e-05	5.18647e-05	0.00026916	0.0384415
EX_mqn8[fe]	26.7877	36.3107	70.8387	66.0531	49.7867	206.225	25.4077	15.4678	38.3638	39.8868	5.72728	50.0677	55.7558	206.637	34.0576	18.1918	45.4089	35.0576	170.928	306.452	52.4686	60.6308	60.057	45.0446	120.5	8.10666	54.3469	22.8695	16.0765	25.2854	100.806	66.2501	47.5597	96.8738	178.992	247.113	38.0118	92.0313	21.2016	45.499	172.827	385.203	111.89	64.893	76.3403	32.171	44.7044	60.1867	63.4946
EX_mso3[fe]	0	0	0	0	0	0	0	0	0	0	0	0	0	0	0	0	0	0	0	0	0	0	0	0	0	0	0	0	0	0	0	0	0	0	0	0	0	0	0	0	0	0	0	0	0	0	0	0	0
EX_n2[fe]	0.05	0	0	0	0.0591128	0	0	0	0	0	0	0	0	0	0	0.05	0	0	0.09558	0	0	0.0408048	0.074516	0	0	0	0.05	0.05887	0	0	0	0	0	0	0	0.05	0	0.305912	0	0	0	0	0	0	0	0	0	0	0.0385735
EX_n2o[fe]	0.05	0.0318305	0.0428466	0.12751	0.0639449	0.05	0.05	0.05	0.05	0	0.049593	0	0	0	0.05	0.05	0.05	0.0425164	4.35918	4.29693	0.088429	0.0722032	0.074516	0.0376904	0	0.05	0.05	0.05887	0.05	0.145725	0	0	0	0	0.05	0.05	0.05	0.305912	0.05	0	0.05	0.05	0.05	0.05	0	0	0.05	0.0268734	0.05
EX_na1[fe]	0	0	0	0	0	0	0	0	0	0	0	0	0	0	0	0	0	0	0	0	0	0	0	0	0	0	0	0	0	0	0	0	0	0	0	0	0	0	0	0	0	0	0	0	0	0	0	0	0
EX_nac[fe]	290.061	377.018	374.68	355.3	387.737	369.881	395.162	253.084	394.208	327.771	265.205	347.222	397.367	301.397	339.289	373.917	370.844	383.639	323.44	198.57	398.556	374.938	386.446	400.012	394.958	326.036	381.466	398.503	347.885	385.551	301.477	261.6	380.972	343.965	295.158	264.643	379.613	380.648	230.068	399.883	400.021	42.3479	375.639	342.511	381.214	303.517	310.665	389.288	351.988
EX_ncam[fe]	191.992	235.419	256.096	105.565	228.835	48.1551	234.962	81.2059	2.24509	198.528	20.1175	212.711	10.7495	176.528	88.8166	105.189	303.485	265.748	154.682	179.497	60.5351	244.951	60.3063	0.162478	9.42988	1.08339	15.0812	55.7195	0.423236	47.9684	73.9899	31.8667	4.34811	5.78191	122.276	179.531	235.65	239.046	22.0934	2.10283	142.604	42.378	138.1	209.142	85.1781	189.727	15.7602	252.832	116.163
EX_nh4[fe]	400.25	400.24	400.28	400.25	400.28	400.21	400.17	400.24	400.21	400.21	400.27	400.23	400.06	400.12	400.19	400.26	400.22	400.19	400.12	400.17	400.18	400.19	400.21	400.12	400.13	400.18	400.28	400.23	400.12	400.21	400.15	400.16	400.13	400.13	400.14	400.14	400.28	400.26	400.21	400.19	400.11	400.11	400.13	400.3	400.14	400.28	400.27	400.23	400.19
EX_ni2[fe]	0	0	0	0	0	0	0	0	0	0	0	0	0	0	0	0	0	0	0	0	0	0	0	0	0	0	0	0	0	0	0	0	0	0	0	0	0	0	0	0	0	0	0	0	0	0	0	0	0
EX_nmn[fe]	0	0	0	0	0	0	0	0	0	0	0	0	0	0	0	0	0	0	0	0	0	0	0	0	0	0	0	0	0	0	0	0	0	0	0	0	0	0	0	0	0	0	0	0	0	0	0	0	0
EX_no2[fe]	0	0	0	0.155021	0.0278897	0	0	0	0	0	0	0	0	0.500003	0	0	0	0	8.61837	8.49385	1.17134	0.0444064	0.049032	0	0	0	0	0.01774	0	0.191451	0.397877	1.54699	0.0753147	0	0	0	0	0.511823	0	0.223606	0	0	0	0	0	0	0	0	0
EX_no3[fe]	0	0	0	0	0	0	0	0	0	0	0	0	0	0	0	0	0	0	0	0	0	0	0	0	0	0	0	0	0	0	0	0	0	0	0	0	0	0	0	0	0	0	0	0	0	0	0	0	0
EX_no[fe]	0.1	0.063661	0.0856932	0.255021	0.12789	0.1	0.1	0.1	0.1	0	0.099186	0	0	0	0.1	0.1	0.1	0.0850328	8.71837	8.59385	0.176858	0.144406	0.149032	0.0753808	0	0.1	0.1	0.11774	0.1	0.291451	0	0	0	0	0.1	0.1	0.1	0.611823	0.1	0	0.1	0.1	0.1	0.1	0	0	0.1	0.0537468	0.1
EX_o2[fe]	82.4256	137.764	94.3038	54.7632	150.4	33.9238	109.085	13.6719	97.575	126.839	18.4687	120.119	6.26385	38.7254	65.0544	72.1728	102.961	128.748	74.7861	48.8097	14.1186	12.6337	30.2072	0.357546	164.078	12.6024	16.358	32.4848	14.7383	15.7584	39.0442	37.8196	4.43692	130.798	15.1769	23.3993	124.209	101.277	14.1193	2.1225	107.872	15.4137	33.9421	116.471	45.9209	110.802	56.574	124.44	71.1838
EX_oaa[fe]	6.68891	15.607	9.5384	67.3593	76.2923	2.01501	38.5974	0	259.905	0.446324	2.24965	4.06803	2.15592	183.02	147.021	25.098	0.0851172	1.22053	1.81718	1.3379	1.81372	27.5187	0.0556988	0.237936	294.918	0	29.9747	3.13183	2.2393	35.0725	50.5442	83.9563	1.52161	285.551	4.89805	4.42471	1.07376	35.9875	4.5597	0.133934	225.219	0.845821	30.2602	7.41868	173.605	0.141359	68.2646	4.55968	0.0671468
EX_ocdca[fe]	219.723	240.503	215.416	242.097	302.236	301.372	279.888	307.977	335.537	195.328	166.477	190.277	156.446	227.747	228.613	290.179	276.507	248.884	143.902	173.986	233.582	306.943	234.298	155.167	309.489	302.037	249.453	276.507	301.307	319.919	284.091	226.814	157.598	319.769	169.415	171.234	240.675	252.666	209.956	155.642	325.369	182.643	241.53	198.363	160.24	177.673	221.325	216.237	254.268
EX_ocdcea[fe]	0	1.53105e-05	0.00499012	0.00103725	0	0.00105464	0	0	0	0	0	0	0	0	0.00311482	0.00985051	0	0	0	0	0	0	0	7.64233e-06	0	7.78787e-06	0	0	0	0	0	0	0	0	1.83933e-05	4.54747e-13	0	0	0	1.27898e-13	0	7.10543e-13	0	0	0.00396983	0.0212784	0.00027354	6.7731e-07	0
EX_orn[fe]	339.448	399.279	383.904	298.394	378.217	388.164	395.262	365.199	324.619	396.474	308.071	391.937	400.06	293.31	256.516	338.068	391.779	361.75	315.799	388.62	399.116	345.813	273.667	400.088	348.426	399.949	362.988	331.877	400.12	332.571	301.526	237.353	381.476	299.854	396.078	399.999	296.166	372.356	272.438	400.01	351.46	399.622	282.58	358.991	229.341	310.662	338.787	395.927	355.138
EX_oxa[fe]	80.8229	59.2088	66.9737	132.121	157.988	146.497	133.888	248.976	201.211	4.94137	32.1435	46.8591	10.7496	236.846	84.3107	186.88	105.831	89.4871	181.565	205.651	201.548	125.049	126.376	0.945332	268.671	363.828	120.664	212.223	318.872	260.183	203.712	106.592	5.32463	255.105	125.548	142.313	95.7411	166.892	108.46	1.96131	304.177	142.027	156.982	34.2223	69.8613	15.1892	72.4578	64.0817	147.299
EX_pac[fe]	149.902	287.329	231.263	43.2609	181.158	97.2831	240.392	5.39723	11.175	333.138	27.3131	246.555	0.267511	6.26095	83.6976	100.288	200.744	271.836	1.21812	2.9776	169.307	44.2349	49.6358	0.923538	0.398239	1.94994	6.94563	26.3509	0.359703	35.0512	1.44036	11.0286	1.90151	0.351543	0	0.184444	235.317	170.239	2.50857	1.68344	0.328979	0.975224	59.4303	222.825	83.0489	224.858	14.471	322.379	78.3785
EX_pb[fe]	0	0	0	0	0	0	0	0	0	0	0	0	0	0	0	0	0	0	0	0	0	0	0	0	0	0	0	0	0	0	0	0	0	0	0	0	0	0	0	0	0	0	0	0	0	0	0	0	0
EX_pcresol[fe]	11.8957	1.97474	23.2856	7.291	18.943	57.1529	11.0936	0.549291	1.8675	3.11881	12.5317	16.161	0	2.71911	0.583066	4.24395	0.761174	0.235098	0.780218	0.311796	167.744	16.1209	48.8618	0.227936	0.0713732	0.365338	3.77902	8.02729	0.0312314	13.7739	1.09218	5.21984	0.297925	0.045727	0	0	17.8743	21.1487	1.57184	0	0	0.726418	44.3471	12.0741	43.4062	1.13257	1.29152	22.6272	5.26752
EX_pect[fe]	0	0	0	0	0	0	0	0	0	0	0	0	0	0	0	0	0	0	0	0	0	0	0	0	0	0	0	0	0	0	0	0	0	0	0	0	0	0	0	0	0	0	0	0	0	0	0	0	0
EX_pecticgal[fe]	0	0	0	0	0	0	0	0	0	0	0	0	0	0	0	0	0	0	0	0	0	0	0	0	0	0	0	0	0	0	0	0	0	0	0	0	0	0	0	0	0	0	0	0	0	0	0	0	0
EX_phe_L[fe]	347.502	348.583	369.687	384.784	396.416	396.448	388.208	363.922	399.438	296.179	215.203	311.189	358.633	400.05	348.754	375.281	375.005	337.469	400.017	400.127	399.206	393.276	396.586	356.36	395.552	365.774	393.912	399.986	382.584	400.003	301.438	268.033	339.161	344.21	400.021	400.042	344.067	398.861	349.289	342.675	400.069	400.102	398.701	330.539	341.644	300.519	363.75	348.081	371.91
EX_pheme[fe]	0.000425014	0.000476222	0.000725454	0.000500381	0.000335298	0.000226525	0.000584304	5.92668e-05	0.000178386	0.000252822	0.00209643	0.00089784	1.13577e-06	1.67758e-05	0.000175084	0.00035824	0.000624002	0.0004288	1.12613e-05	1.7682e-05	1.39739e-05	0.000435382	0.000252011	4.21729e-07	2.37529e-06	1.13458e-05	0.000302652	0.000525207	2.25021e-06	0.000398894	1.78985e-06	9.40955e-05	7.80037e-06	8.29633e-07	3.73524e-05	2.57937e-06	0.000195869	0.000119209	0.000421707	4.27833e-06	2.28968e-06	3.69694e-06	2.59478e-05	0.000673663	0.00021907	0.000990368	6.46146e-05	0.000515921	0.00010445
EX_phenol[fe]	128.891	231.108	163.271	25.5135	157.736	11.0376	170.162	0.446569	83.7814	340.571	138.465	236.897	0.267511	0.687277	90.5744	135.327	185.034	223.28	0.437899	3.27939	1.17801	0.256438	0.225644	0.162555	0.255493	1.01939	19.2454	80.8412	0.328471	46.4536	0.34818	2.32548	1.52161	0.260089	0	0.184444	217.563	132.191	0.451389	1.66065	0.328979	0.248806	0.123685	209.963	37.7458	225.242	8.71202	206.299	63.2531
EX_phppa[fe]	0.0368908	0	0.0667696	0	4.47927	14.0451	0	4.40137	9.22008	0	0.634303	0	0	2.85456	6.60026	0.145704	0	0	0	0	0	0	0.581233	0.533047	0	0.765094	2.7071	0.982447	0	20.9851	0	3.48323	0.0819812	0	0	0	2.61939	17.6619	0.485342	0.146721	0	0	14.9596	0.0335627	1.89679	5.5015	0.177154	0	0
EX_phpyr[fe]	12.1577	17.5162	23.5705	7.291	98.8206	71.1979	49.691	9.89132	172.68	3.56513	15.3522	16.161	0	58.1404	11.4913	4.99675	0.846291	0.507713	1.56044	1.6497	169.297	16.1209	49.4988	0.945332	259.659	1.13043	7.82008	11.1159	0.0312314	38.5313	51.5925	45.182	1.90151	235.854	0.701878	0	20.9553	39.8012	6.61688	0.225081	161.095	0.726418	59.3735	12.8481	47.1998	6.70476	69.7333	27.1868	5.33467
EX_pi[fe]	1.02799	0.77046	0.776685	0.872062	0.750786	0.753613	0.708714	0.785464	0.702673	0.762632	1.08018	0.888957	0.921112	0.815209	0.770607	0.728638	0.813857	0.797266	0.83436	0.897912	0.901305	0.876983	0.906274	0.923454	0.711182	0.727232	0.866805	0.763438	0.749714	0.806533	0.826188	0.85211	0.919517	0.703564	0.906829	0.909237	0.807128	0.827278	0.882032	0.921924	0.754098	0.900033	0.89527	0.83662	0.796926	0.711253	0.810745	0.774221	0.831713
EX_pime[fe]	0	0	0	0	0	0	0	0	0	0	0	0	0	0	0	0	0	0	0	0	0	0	0	0	0	0	0	0	0	0	0	0	0	0	0	0	0	0	0	0	0	0	0	0	0	0	0	0	0
EX_pnto_R[fe]	0.000610476	1.5364e-05	0.000296041	0.000806912	0.00093481	0.000650938	0.000157267	0.0014224	0.0001158	2.46143e-05	7.78997e-06	0.000743039	0.000424978	0.00710768	0.000134626	1.55461e-05	0.000492544	0.00039109	0.00753385	0.0122854	0.000102852	0.000905868	2.52983e-05	0	0.00053851	8.50323e-06	0.000171196	2.38508e-05	3.44645e-06	0.000292757	0.00683652	0.00621014	0.000821363	0.00240205	0.00496179	0.00712792	4.40047e-05	0.00213912	0.000505276	2.17617e-05	0.00591905	0.0154406	0.00369776	0.000519003	0.000842267	0.000166983	0.00219674	0.000190851	0.00305318
EX_ppa[fe]	382.455	399.378	398.113	396.582	391.635	391.17	396.634	349.147	391.163	396.471	389.046	394.316	400.06	400.12	400.167	398.756	391.787	387.592	400.12	399.858	399.294	373.216	400.21	400.12	395.609	400.004	399.776	399.389	400.12	399.448	301.527	268.167	381.477	344.279	400.14	400.14	382.867	392.92	387.152	400.089	400.11	400.11	400.13	388.701	400.111	399.001	317.274	396.056	355.138
EX_ppi[fe]	9.12265	9.10082	9.09771	9.05002	9.11066	9.10924	9.13169	9.09332	9.13471	9.10473	8.94596	9.04157	9.02549	9.07845	9.10075	9.12173	9.07912	9.08742	9.06887	9.03709	9.03541	9.04756	9.03291	9.02432	9.13046	9.12243	9.05265	9.10433	9.11119	9.08278	9.07296	9.06	9.02629	9.13427	9.03264	9.03143	9.08249	9.07241	9.04503	9.02509	9.109	9.03603	9.03841	9.06774	9.08759	9.13042	9.08068	9.09894	9.07019
EX_pppn[fe]	11.9326	1.97474	23.3524	7.291	23.4223	71.1979	11.0936	4.95066	11.0876	3.11881	13.166	16.161	0	5.57367	7.18332	4.38966	0.761174	0.235098	0.780218	0.311796	167.744	16.1209	49.4431	0.760983	0.0713732	1.13043	6.48611	9.00974	0.0312314	34.759	1.09218	8.70307	0.379906	0.045727	0	0	20.4937	38.8105	2.05718	0.146721	0	0.726418	59.3066	12.1077	45.303	6.63408	1.46867	22.6272	5.26752
EX_pro_L[fe]	364.292	398.931	368.015	394.483	375.137	397.089	399.006	399.359	399.511	399.539	399.988	400.128	400.059	400.057	391.175	371.431	394.406	395.627	400.081	400.164	399.277	398.275	400.176	400.088	395.577	399.943	397.52	400.083	399.885	400.07	301.487	268.124	381.476	344.241	400.066	400.13	400.213	400.227	399.361	400.189	400.075	400.108	398.798	395.199	388.718	331.437	398.567	393.49	396.992
EX_ptrc[fe]	354.808	345.707	338.29	292.735	359.568	190.596	364.593	365.974	324.717	369.731	143.686	288.768	13.3547	293.405	271.798	338.908	329.5	368.726	315.893	388.966	267.103	340.01	305.008	39.9959	348.523	365.164	181.74	360.104	326.758	340.825	207.618	165.078	7.36011	293.506	143.327	207.024	369.901	372.167	334.397	4.47228	351.556	389.443	383.331	324.779	229.436	298.531	175.439	379.076	268.263
EX_pullulan1200[fe]	0	0	0	0	0	0	0	0	0	0	0	0	0	0	0	0	0	0	0	0	0	0	0	0	0	0	0	0	0	0	0	0	0	0	0	0	0	0	0	0	0	0	0	0	0	0	0	0	0
EX_pydam[fe]	0	0	0	0	0	0	0	0	0	0	0	0	0	0	0	0	0	0	0	0	0	0	0	0	0	0	0	0	0	0	0	0	0	0	0	0	0	0	0	0	0	0	0	0	0	0	0	0	0
EX_pydx[fe]	30.2032	30.9243	85.2039	35.9699	86.8493	26.085	10.1406	0.444831	0.0873584	13.7728	14.1471	38.8381	0.267511	0.687277	41.258	32.8192	118.329	59.9132	0.437899	2.6658	1.56342	25.0105	0.192794	0.162555	0.326778	0.819509	0.459434	17.3412	0.32847	0.292115	0.346254	2.32291	1.52124	0.304726	3.08563e-05	0.184442	33.6635	131.428	0.448092	1.53671	0.328979	0.248806	0.123659	48.7912	37.7458	35.9536	13.0023	59.5777	73.11
EX_pydxn[fe]	30.2032	30.9243	85.2039	138.534	86.8493	84.2223	10.1406	85.9796	12.6327	13.7728	18.5341	38.8381	10.7496	179.381	41.258	32.8192	118.329	59.9132	286.647	358.994	61.0196	254.642	103.806	39.498	62.7634	2.05843	25.6708	59.9207	5.74125	72.5605	77.3819	46.3548	4.94418	7.54268	129.052	198.504	33.6635	166.339	25.3662	3.03486	163.666	386.896	197.069	48.7912	85.509	35.9536	16.79	59.5777	101.289
EX_pyr[fe]	39.2329	43.1315	107.697	148.41	159.191	85.283	51.2081	85.9771	364.846	18.641	128.564	41.5025	388.861	218.956	168.848	74.6527	104.764	64.5132	3.30203	3.30939	357.501	291.648	136.435	360.713	295.061	34.2857	252.832	122.479	75.2742	190.308	145.173	180.089	374.785	302.791	249.335	177.178	58.3898	135.104	28.4786	395.493	225.389	1.94045	151.772	69.5528	222.702	15.0679	289.738	73.5548	101.667
EX_q8[fe]	0.000332806	2.54463e-05	0.000162936	0.000265941	0.000269457	3.10395e-05	2.05746e-05	0.000250117	2.54609e-05	1.42563e-05	0.00165343	0.000655863	0	1.67758e-05	4.4358e-06	1.5212e-05	0.000122356	9.1258e-05	1.12613e-05	1.1213e-05	1.09783e-05	4.01561e-05	0.00020817	1.68693e-07	2.37529e-06	8.68123e-06	0.000244482	0.000319645	2.25021e-06	0.000159688	0	9.40955e-05	7.80037e-06	0	3.69464e-05	2.36299e-06	7.41308e-05	8.94024e-05	4.89908e-05	1.58743e-06	1.23453e-06	3.69694e-06	2.59478e-05	0.000445013	0.000131442	0.000283855	0.000340544	0.000134293	6.18145e-05
EX_r34hpp[fe]	0.0368908	0	0.0667696	0	4.47927	14.0451	0	4.40137	9.22008	0	0.634303	0	0	2.85456	6.60026	0.145704	0	0	0	0	0	0	0.581233	0.533047	0	0.765094	2.7071	0.982447	0	20.9851	0	3.48323	0.0819812	0	0	0	2.61939	17.6619	0.485342	0.146721	0	0	14.9596	0.0335627	1.89679	5.5015	0.177154	0	0
EX_raffin[fe]	0	0	0	0	0	0	0	0	0	0	0	0	0	0	0	0	0	0	0	0	0	0	0	0	0	0	0	0	0	0	0	0	0	0	0	0	0	0	0	0	0	0	0	0	0	0	0	0	0
EX_rbflvrd[fe]	83.5771	19.088	65.7383	50.4066	60.1933	25.1023	0	99.2143	0	3.00246	14.6922	13.0986	0	0.687277	79.3975	10.642	16.7429	12.5854	0.09558	1.71006	13.1903	39.3655	34.2818	0	0	0.153249	12.5819	25.1727	0.0524628	14.7915	0.0876347	3.48323	0.513869	0	0	0.0972186	16.3982	37.8737	105.658	0.257867	0	0	33.9134	55.384	1.89679	23.4921	2.54729	35.2216	13.2595
EX_rhamnogalurII[fe]	0	0	0	0	0	0	0	0	0	0	0	0	0	0	0	0	0	0	0	0	0	0	0	0	0	0	0	0	0	0	0	0	0	0	0	0	0	0	0	0	0	0	0	0	0	0	0	0	0
EX_rhamnogalurI[fe]	0	0	0	0	0	0	0	0	0	0	0	0	0	0	0	0	0	0	0	0	0	0	0	0	0	0	0	0	0	0	0	0	0	0	0	0	0	0	0	0	0	0	0	0	0	0	0	0	0
EX_rib_D[fe]	241.148	393.617	343.902	355.119	368.807	375.097	366.338	258.645	390.934	385.706	148.592	293.048	399.878	397.943	323.932	361.359	373.546	388.032	398.56	397.786	397.585	376.584	372.911	400.056	395.129	398.477	377.768	397.467	399.975	381.525	301.405	255.85	380.459	344.161	397.629	395.87	382.02	388.654	220.888	399.707	399.771	399.622	400.13	301.826	345.393	292.266	313.136	395.839	355.604
EX_ribflv[fe]	117.887	112.242	120.055	123.944	152.453	147.182	134.007	140.352	150.217	88.3093	37.5998	100.596	5.57831	118.897	94.464	140.684	131.783	110.009	157.066	188.066	133.123	143.816	148.691	20.1276	179.12	139.573	68.9849	153.219	145.644	136.224	103.958	61.9814	4.02797	138.58	71.4939	111.319	115.452	157.097	95.6578	2.26379	163.1	181.739	176.615	99.7089	100.573	91.236	65.5881	111.249	129.659
EX_rmn[fe]	0	0	0	0	0	0	0	0	0	0	0	0	0	0	0	0	0	0	0	0	0	0	0	0	0	0	0	0	0	0	0	0	0	0	0	0	0	0	0	0	0	0	0	0	0	0	0	0	0
EX_sT_antigen[fe]	0	0	0	0	0	0	0	0	0	0	0	0	0	0	0	0	0	0	0	0	0	0	0	0	0	0	0	0	0	0	0	0	0	0	0	0	0	0	0	0	0	0	0	0	0	0	0	0	0
EX_sTn_antigen[fe]	0	0	0	0	0	0	0	0	0	0	0	0	0	0	0	0	0	0	0	0	0	0	0	0	0	0	0	0	0	0	0	0	0	0	0	0	0	0	0	0	0	0	0	0	0	0	0	0	0
EX_salcn[fe]	0	0	0	0	0	0	0	0	0	0	0	0	0	0	0	0	0	0	0	0	0	0	0	0	0	0	0	0	0	0	0	0	0	0	0	0	0	0	0	0	0	0	0	0	0	0	0	0	0
EX_sbt_D[fe]	0	0	0	0	0	0	0	0	0	0	0	0	0	0	0	0	0	0	0	0	0	0	0	0	0	0	0	0	0	0	0	0	0	0	0	0	0	0	0	0	0	0	0	0	0	0	0	0	0
EX_sbt_L[fe]	0	0	0	0	0	0	0	0	0	0	0	0	0	0	0	0	0	0	0	0	0	0	0	0	0	0	0	0	0	0	0	0	0	0	0	0	0	0	0	0	0	0	0	0	0	0	0	0	0
EX_sel[fe]	0	0	0	0	0	0	0	0	0	0	0	0	0	0	0	0	0	0	0	0	0	0	0	0	0	0	0	0	0	0	0	0	0	0	0	0	0	0	0	0	0	0	0	0	0	0	0	0	0
EX_selni[fe]	0	0	0	0	0	0	0	0	0	0	0	0	0	0	0	0	0	0	0	0	0	0	0	0	0	0	0	0	0	0	0	0	0	0	0	0	0	0	0	0	0	0	0	0	0	0	0	0	0
EX_ser_D[fe]	0	0	0	0	0	0	0	0	0	0	0	0	0	0	0	0	0	0	0	0	0	0	0	0	0	0	0	0	0	0	0	0	0	0	0	0	0	0	0	0	0	0	0	0	0	0	0	0	0
EX_ser_L[fe]	400.234	399.379	399.116	397.737	400.196	391.177	400.17	399.742	400.21	399.764	397.37	400.017	400.06	400.12	400.19	399.002	397.28	398.304	400.12	400.17	400.18	400.19	400.21	400.12	400.128	400.18	399.924	400.23	400.12	400.21	400.051	399.994	400.12	400.099	400.14	400.14	390.354	398.616	399.012	400.19	400.11	400.11	400.13	399.741	400.14	399.997	400.27	400.111	400.19
EX_sheme[fe]	0.000367198	0.000265452	0.000510752	0.000205019	0.000358169	0.000137288	0.000261331	0.000250846	2.45622e-05	0.000130141	0.000255586	0.000191471	0	0	0.000168561	0.000297492	0.000504613	0.000235872	0	6.46901e-06	1.26671e-06	0.000299578	4.27415e-05	2.53037e-07	0	2.49263e-06	0.000105612	0.000408224	1.26416e-06	0.000179896	1.34238e-06	0	0	0	4.30365e-05	2.16386e-07	0.000185484	6.92683e-05	0.000374535	3.22005e-06	0	0	2.59478e-05	0.000304073	0.000116837	0.000966818	0.00034645	0.000152474	6.18145e-05
EX_so3[fe]	0.225126	37.9496	1.49709	4.12556	82.5842	4.03002	38.5974	5.25883	114.266	3.72148	2.26749	0.304062	0	50.4802	4.30799	0.607096	3.41028	0.705295	26.6353	26.8898	5.06745	0.133219	0.258494	0.184349	207.061	0	2.11469	2.15938	0	4.4194	51.694	41.1199	1.74755	143.433	0.701878	0	1.31462	2.52613	7.3978	0.918686	134.868	0	0.0668424	9.53576	1.89679	0.828835	68.7304	5.24588	2.70591
EX_so4[fe]	36.9743	52.2819	24.7366	64.1174	82.4267	45.9875	40.3984	7.80133	1.82893	27.5761	11.2162	23.6237	0.258959	1.19567	38.6201	40.393	24.1018	24.2005	215.413	71.3837	6.27067	6.02832	49.4992	38.9567	53.7468	1.03652	12.8601	22.5887	5.6401	9.20356	3.76565	17.1011	2.41225	8.71903	6.76807	23.092	32.5965	66.3135	11.0495	1.93114	30.8054	7.06673	48.8003	26.5978	65.5599	39.9069	14.5028	32.9946	64.9383
EX_spmd[fe]	59.5735	39.0618	23.6553	8.43838	98.819	71.1303	120.927	26.8945	114.264	3.65678	15.4151	16.2516	0.267501	50.4766	56.7714	91.3943	1.23165	0.5076	1.56044	1.72003	26.2776	16.1205	49.5534	0.945314	173.116	24.4823	32.0744	50.2442	29.1458	29.3358	52.4873	55.0716	2.27138	132.678	3.27186	0.0536089	21.1554	52.5583	8.25641	0.690795	134.865	1.214	59.4958	13.0225	47.1987	6.74403	69.7979	27.6992	103.633
EX_srtn[fe]	0	0	0	0	0	0	0	0	0	0	0	0	0	0	0	0	0	0	0	0	0	0	0	0	0	0	0	0	0	0	0	0	0	0	0	0	0	0	0	0	0	0	0	0	0	0	0	0	0
EX_starch1200[fe]	0	0	0	0	0	0	0	0	0	0	0	0	0	0	0	0	0	0	0	0	0	0	0	0	0	0	0	0	0	0	0	0	0	0	0	0	0	0	0	0	0	0	0	0	0	0	0	0	0
EX_strch1[fe]	0	0	0	0	0	0	0	0	0	0	0	0	0	0	0	0	0	0	0	0	0	0	0	0	0	0	0	0	0	0	0	0	0	0	0	0	0	0	0	0	0	0	0	0	0	0	0	0	0
EX_strch2[fe]	0	0	0	0	0	0	0	0	0	0	0	0	0	0	0	0	0	0	0	0	0	0	0	0	0	0	0	0	0	0	0	0	0	0	0	0	0	0	0	0	0	0	0	0	0	0	0	0	0
EX_stys[fe]	0	0	0	0	0	0	0	0	0	0	0	0	0	0	0	0	0	0	0	0	0	0	0	0	0	0	0	0	0	0	0	0	0	0	0	0	0	0	0	0	0	0	0	0	0	0	0	0	0
EX_succ[fe]	400.25	400.24	400.28	400.233	400.28	400.208	400.17	400.24	400.21	400.21	400.155	400.185	400.06	400.119	400.19	400.26	400.219	400.19	400.119	400.169	400.179	400.19	400.195	400.12	400.13	400.179	400.269	400.23	400.12	400.202	400.15	400.153	400.129	400.13	400.14	400.14	400.28	400.258	400.21	400.19	400.11	400.11	400.13	400.277	400.133	400.28	400.269	400.23	400.19
EX_sucr[fe]	0	0	0	0	0	0	0	0	0	0	0	0	0	0	0	0	0	0	0	0	0	0	0	0	0	0	0	0	0	0	0	0	0	0	0	0	0	0	0	0	0	0	0	0	0	0	0	0	0
EX_sulfac[fe]	0	0	0	0	0	0	0	0	0	0	0	0	0	0	0	0	0	0	0	0	0	0	0	0	0	0	0	0	0	0	0	0	0	0	0	0	0	0	0	0	0	0	0	0	0	0	0	0	0
EX_taur[fe]	287.568	376.877	386.547	274.355	366.356	376.11	395.001	335.425	288.196	393.032	176.44	308.134	397.904	265.708	253.149	370.061	370.178	382.535	288.816	362.043	393.915	346.941	371.177	399.656	322.566	398.343	335.845	315.007	397.522	346.025	299.873	199.232	379.503	274.367	376.824	371.461	371.748	336.734	383.014	399.059	325.907	388.478	368.496	316.364	171.788	365.896	311.208	389.201	351.908
EX_tchola[fe]	0	0	0	0	0	0	0	0	0	0	0	0	0	0	0	0	0	0	0	0	0	0	0	0	0	0	0	0	0	0	0	0	0	0	0	0	0	0	0	0	0	0	0	0	0	0	0	0	0
EX_tdchola[fe]	0	0	0	0	0	0	0	0	0	0	0	0	0	0	0	0	0	0	0	0	0	0	0	0	0	0	0	0	0	0	0	0	0	0	0	0	0	0	0	0	0	0	0	0	0	0	0	0	0
EX_tet[fe]	0	0	0	0	0	0	0	0	0	0	0	0	0	0	0	0	0	0	0	0	0	0	0	0	0	0	0	0	0	0	0	0	0	0	0	0	0	0	0	0	0	0	0	0	0	0	0	0	0
EX_thf[fe]	0.584698	9.44864	1.66739	100.39	18.2854	124.68	0.271468	4.00474	6.18347	10.5286	3.4112	16.5561	117.458	152.62	17.8049	18.1055	7.09103	0.845356	150.59	157.792	132.635	5.53387	107.042	114.483	99.7386	33.5514	125.997	26.6848	78.4133	29.6576	134.816	111.239	110.915	57.8899	142.239	150.551	6.66373	93.8562	17.4576	110.663	163.995	151.119	150.548	5.3887	83.0582	18.0921	116.647	13.667	136.472
EX_thm[fe]	77.8885	62.3023	24.8342	77.9167	133.146	54.5004	109.652	53.7918	123.695	27.6749	20.999	23.7218	10.953	78.9373	88.8738	117.353	24.1996	24.2988	155.287	117.835	52.5601	24.8844	60.1319	0.318099	146.709	48.9665	64.1529	100.49	58.2939	58.6743	104.977	81.1601	5.96074	113.036	33.5584	46.4784	32.6947	75.6444	24.4055	2.36329	156.309	30.8138	67.7563	26.6957	55.5693	40.0048	74.9081	33.0928	138.312
EX_thr_L[fe]	364.447	400.154	399.433	399.936	399.773	399.884	400.047	396.895	399.96	400.178	400.081	400.163	399.864	400.002	399.564	398.625	400.158	400.119	399.998	400.123	400.091	400.097	400.053	399.918	399.92	399.91	400.08	399.991	399.896	400.024	399.944	399.927	399.924	399.899	399.998	400.028	400.201	400.189	400.003	399.989	399.97	400.101	400.014	397.936	399.392	396.991	394.103	400.135	400.032
EX_thymd[fe]	351.807	377.218	385.185	346.854	378.258	381.12	395.761	380.512	389.356	367.567	184.785	320.014	381.973	398.41	384.981	375.09	352.041	337.333	316.222	387.928	398.038	348.176	249.874	381.79	395.525	295.336	379.452	371.993	316.857	383.841	301.433	257.417	370.775	344.26	395.259	399.923	283.194	385.645	242.171	373.989	390.736	399.344	287.326	344.825	380.426	348.091	375.59	387.51	351.961
EX_tma[fe]	47.9937	42.9738	42.2829	94.0483	75.3308	78.3537	41.44	44.1986	42.9157	13.8415	11.3353	29.4301	41.251	41.251	57.0303	56.1984	41.4864	41.7862	134.325	59.8759	42.0636	42.5032	85.9871	80.0536	94.7478	41.5153	49.1794	53.2761	46.5689	44.9079	44.6428	52.2596	41.7649	43.0116	48.0273	64.1668	25.3309	75.0493	29.5412	42.0358	71.7335	7.9206	85.3139	20.0276	79.3053	26.5567	45.7742	45.7769	86.8643
EX_tmao[fe]	47.9937	42.9738	33.09	51.9071	75.3308	41.1428	41.44	44.1986	42.9157	4.68594	11.3353	12.407	0.267511	41.251	57.0303	56.1984	41.4864	41.7862	83.727	13.7415	42.0636	42.5032	62.1773	0.717396	94.7478	41.5153	49.1794	53.2761	46.5689	44.9079	44.6428	52.2596	2.48736	43.0116	3.27203	0.194444	25.3309	75.0493	27.9693	0.860326	71.7335	0.975224	61.9982	6.35123	5.69038	8.8282	45.7742	30.9353	86.8643
EX_tre[fe]	0	0	0	0	0	0	0	0	0	0	0	0	0	0	0	0	0	0	0	0	0	0	0	0	0	0	0	0	0	0	0	0	0	0	0	0	0	0	0	0	0	0	0	0	0	0	0	0	0
EX_trp_L[fe]	215.859	227.519	239.145	263.877	281.887	271.435	261.442	249.84	294.08	190.133	81.4555	195.068	243.389	313.655	226.691	251.765	246.806	219.85	311.044	322.673	287.215	284.793	275.034	246.115	316.692	255.104	267.594	272.023	262.642	278.696	269.173	209.857	234.408	287.85	288.717	307.781	227.215	283.731	193	237.148	344.245	301.307	314.248	209.132	236.053	180.355	251.313	227.039	283.23
EX_trypta[fe]	55.2767	46.6544	2.03802	100.401	119.091	257.704	123.115	174.887	202.953	11.0672	6.35871	16.6473	240.664	263.115	77.1474	192.579	7.56174	1.11798	311.049	321.391	170.484	5.77969	109.333	243.623	318.617	259.612	262.031	151.749	264.527	220.303	266.452	192.844	231.72	274.015	286.556	304.945	10.9792	127.358	30.8853	234.616	334.829	298.106	165.699	8.94957	77.4085	23.7047	249.483	18.8693	259.554
EX_tsul[fe]	0	23.7397	12.4183	22.7731	13.0595	4.03002	0	0.318166	0	5.69221	0.0813488	1.23741	0	0	0	0	12.1009	0.43268	0	0.130718	0	12.4439	0.718328	0	0	0	0.780719	0	0	0.0727056	0	0	0	0	0	0	0.853035	0	15.7591	0.169508	0	0	0	13.3489	0	5.8149	0.465744	16.5473	2.63876
EX_ttdca[fe]	131.134	131.466	109.233	174.889	203.452	272.627	196.205	264.139	272.209	76.2563	89.7591	97.5009	83.3495	256.173	130.151	247.979	191.279	157.392	157.653	248.48	166.907	277.257	292.956	75.3503	274.007	288.188	182.868	256.343	281.877	299.457	263.609	157.338	78.9701	310.242	176.814	217.062	165.083	200.656	213.642	75.7689	304.871	263.01	287.339	88.6429	64.964	71.4579	131.173	112.183	202.594
EX_tym[fe]	55.2767	46.6544	2.03802	100.401	119.091	257.704	123.115	174.887	202.953	11.0672	6.35871	16.6473	359.694	263.115	77.1474	192.579	7.56174	1.11798	396.209	392.897	170.484	5.77969	109.333	365.511	322.167	382.102	298.949	151.749	391.887	220.303	299.316	192.844	346.32	274.015	378.932	371.32	10.9791	127.358	30.884	350.974	334.829	387.99	165.699	8.94957	77.4085	23.7047	292.144	18.8693	259.554
EX_tyr_L[fe]	222.601	153.4	216.449	344.869	211.8	379.32	244.015	352.088	389.792	63.472	182.523	98.4051	379.667	397.695	314.812	289.396	205.403	161.286	398.487	396.045	396.809	373.437	378.997	385.432	394.992	362.331	378.83	381.941	382.537	385.452	301.072	256.005	364.572	343.806	395.103	399.641	170.179	258.301	342.233	370.72	399.572	399.482	398.595	128.233	333.365	119.142	340.623	183.043	289.168
EX_uchol[fe]	21.3006	18.9789	42.7487	97.8585	56.3871	15.0576	0	81.3246	0	1.19262	14.6744	12.4376	0	0.687277	25.5214	9.49211	116.161	94.7489	0.09558	1.71006	57.8045	240.03	210.015	0	0	0.076626	12.5027	65.1191	0.0524628	49.3381	0.043818	3.48323	0.513869	0	0	0.0536108	119.53	55.2638	93.7423	0.257868	0	0	153.317	20.5767	1.89679	7.66563	1.80298	27.4374	10.5536
EX_ura[fe]	0.00889047	0	0.161376	0	0.378347	0	0	0.0870416	0.0872554	0.0645404	0.0813488	0	0.181674	0	0	0.091422	0.610939	0	0	0	0.0517144	0	0.169945	0	0	6.89437e-05	0	0	0	3.23935	0.077636	0	0	0	0	0	0.130434	0	7.14012	0	0.16949	0	0	4.3178	0	0.829175	0.00158555	0.141218	0.0385735
EX_urea[fe]	336.241	352.363	367.409	334.195	354.402	205.669	395.001	331.529	386.363	389.086	174.368	309.412	399.878	397.662	386.938	367.835	344.919	382.525	315.804	387.264	397.502	344.425	330.335	399.785	358.059	397.335	364.288	384.687	399.878	375.485	301.033	249.025	379.729	310.701	383.872	381.086	366.84	374.683	326.465	399.56	389.863	396.976	398.813	308.892	362.364	299.413	310.408	380.806	351.937
EX_uri[fe]	351.812	378.13	392.327	367.772	378.246	386.636	395.975	371.26	389.37	340.041	184.45	319.66	399.878	398.223	391.083	381.373	382.153	378.043	316.221	387.934	397.997	370.998	375.128	400.093	395.335	307.441	378.744	395.85	331.061	383.42	301.449	257.437	380.593	344.177	395.496	399.867	377.868	385.684	379.255	399.962	390.747	399.414	398.813	342.934	382.948	337.867	391.223	385.411	351.975
EX_val_L[fe]	354.93	398.396	367.067	362.578	367.341	392.821	397.418	343.463	395.88	398.97	186.55	315.106	399.725	397.585	390.355	370.74	393.056	395.088	398.312	398.358	397.525	397.56	372.975	399.724	394.936	398.568	372.495	398.503	399.535	379.203	301.154	255.641	380.122	343.793	394.941	399.479	390.589	388.324	399.083	399.631	399.578	399.26	398.459	345.719	371.476	302.468	314.301	392.945	396.696
EX_xan[fe]	0	0	0	0	0	0	0	0	0	0	0	0	0	0	0	0	0	0	0	0	0	0	0	0	0	0	0	0	0	0	0	0	0	0	0	0	0	0	0	0	0	0	0	0	0	0	0	0	0
EX_xtsn[fe]	47.6435	37.0882	0.303849	1.14766	75.3983	13.0426	122.688	163.708	187.801	0.538135	2.24965	0.0911604	0.267511	53.9313	49.5902	173.314	0.470704	0.272615	0.780218	1.40826	34.0173	0	0.111398	0.184349	259.659	214.703	97.7233	123.975	225.688	169.012	127.785	61.3803	1.89151	236.176	5.44257	0.0536108	0.712457	13.7492	6.19944	0.544097	161.902	0.487612	0.190527	0.915382	1.89679	0.111019	68.3303	5.07277	98.3699
EX_xyl_D[fe]	0	0	0	0	0	0	0	0	0	0	0	0	0	0	0	0	0	0	0	0	0	0	0	0	0	0	0	0	0	0	0	0	0	0	0	0	0	0	0	0	0	0	0	0	0	0	0	0	0
EX_xylan[fe]	0	0	0	0	0	0	0	0	0	0	0	0	0	0	0	0	0	0	0	0	0	0	0	0	0	0	0	0	0	0	0	0	0	0	0	0	0	0	0	0	0	0	0	0	0	0	0	0	0
EX_xyluglc[fe]	0	0	0	0	0	0	0	0	0	0	0	0	0	0	0	0	0	0	0	0	0	0	0	0	0	0	0	0	0	0	0	0	0	0	0	0	0	0	0	0	0	0	0	0	0	0	0	0	0
EX_zn2[fe]	0.00593562	0.00656655	0.00666424	0.0071137	0.00640642	0.0065687	0.00571006	0.00687943	0.00552171	0.00642927	0.00468973	0.00583543	0.00855075	0.00688827	0.00639355	0.00595453	0.00740616	0.00714313	0.00696868	0.00789733	0.00854707	0.00864084	0.00820926	0.00851246	0.0054584	0.00591045	0.00721411	0.00660546	0.00623068	0.00669233	0.00720646	0.00718837	0.00850157	0.00551985	0.0082515	0.00821322	0.00734205	0.00725064	0.00818735	0.00856171	0.0061218	0.00804857	0.00851242	0.0062129	0.00631144	0.00571179	0.00703233	0.00666682	0.00727076
[truncated: 176 more columns]
