# Supplementary material for: Computational modeling of the gut microbiota reveals putative metabolic mechanisms of recurrent Clostridioides difficile infection
Source: PLoS Comput Biol. 2021 Feb 22;17(2):e1008782. doi: 10.1371/journal.pcbi.1008782 (PMC7932513; doi:10.1371/journal.pcbi.1008782)
Supplement: S5 Table — (XLSX) [file pcbi.1008782.s005.xlsx]

## Sheet: S5 Table
Table S5. Net maximal production rates of 411 exchanged metabolites calculated with 40 FMT community metabolic models.
Exchanged Metabolite	x001_don	x001_post	x001_pre	x002_post1	x002_post2	x002_pre	x003_don	x003_post	x003_pre	x004_post	x004_pre	x005_post	x005_pre	x006_post	x006_pre	x007_don	x007_post	x007_pre	x008_don	x008_post	x008_pre	x009_don	x009_post	x009_pre	x010_don	x010_post1	x010_post2	x010_pre	x011_don	x011_post	x011_pre	x012_don	x012_post	x012_pre	x013_don	x013_post	x013_pre	x014_don	x014_post	x014_pre
EX_12dgr180[fe]	0.000100717	1.28165e-05	3.20409e-07	1.89648e-06	2.00658e-06	2.97148e-06	0.000170505	1.28484e-05	0	0	0	7.10881e-05	3.41464e-07	2.93378e-05	0	5.85971e-05	0.000401751	0	0.000270498	0.000203534	0	0.000196319	1.20537e-05	2.0328e-05	0.00018106	3.1128e-05	1.41906e-05	0.000548603	0.000596448	6.94893e-05	0.000196192	8.83616e-05	0	2.32841e-05	0.000442706	0.00073796	0	0.000174823	8.10168e-05	0
EX_12dhchol[fe]	190.868	67.6881	0.485815	35.7324	28.7367	4.732	93.8516	29.6552	0.264604	74.5945	18.86	164.962	194.766	61.9144	0.68914	113.606	235.172	37.5576	233.551	207.057	227.54	249.088	149.167	269.467	139.694	57.1443	84.9547	188.123	156.931	117.147	153.624	182.289	52.0103	99.8366	237.77	83.9695	112.863	136.392	136.169	37.061
EX_12ppd_S[fe]	24.2553	0	291.341	21.4267	5.61333	27.5633	0.321129	0.741462	51.4765	2.40332	185.274	5.89915	109.394	15.3791	363.263	4.95197	0.0562319	141.604	5.77021	4.61218	175.395	34.523	44.863	135.046	2.09792	0.0283368	0.117152	5.42777	0	0.949597	35.4912	1.51161	17.3434	230.84	1.65006	0.56757	188.382	0	11.1932	102.143
EX_13ppd[fe]	26.3969	0.897115	291.341	21.4267	5.61333	27.5633	0.321129	0.741462	51.4765	2.40332	185.274	5.89915	109.394	15.3791	363.263	4.95197	0.0562319	141.604	5.77021	18.1864	175.395	34.523	44.863	135.046	2.57545	0.0283368	0.117152	5.42777	0	0.949597	35.4912	2.0579	17.3434	230.84	1.65006	0.56757	188.382	0	11.1932	102.143
EX_15dap[fe]	135.048	39.694	364.854	223.955	63.7567	315.78	54.464	118.973	51.7511	223.328	198.836	164.682	147.865	65.0154	363.822	68.329	158.629	153.42	154.701	134.339	352.564	139.132	138.195	289.573	52.1639	42.4998	200.435	103.004	90.6447	65.6776	107.816	149.72	49.6122	266.492	150.085	57.3823	236.877	69.9764	101.939	110.848
EX_26dap_M[fe]	352.09	371.097	369.579	184.117	368.195	214.693	358.549	290.164	155.88	150.292	190.611	236.534	190.566	370.967	396.528	346.604	379.536	168.966	305.673	322.649	300.111	242.316	296.951	343.775	325.376	380.732	240.255	265.134	321.923	340.105	347.074	349.193	62.4623	370.623	250.255	367.991	351.744	315.404	318.688	130.361
EX_2ddglcn[fe]	91.9199	25.5589	291.484	53.3448	30.4567	30.5998	43.7941	18.9433	51.5647	59.5213	185.917	145.715	167.027	30.6821	363.714	50.488	124.641	146.545	140.628	106.991	263.428	90.6397	56.2501	220.6	46.3677	30.2758	49.6316	98.4552	66.4775	53.577	72.674	79.1762	46.7067	231.117	114.532	52.5967	300.283	60.0378	56.1599	121.255
EX_2dmmq8[fe]	0	0	2.06001e-07	3.17016e-05	0	0.000145618	0	0	0	2.29418e-05	0.000121783	2.57394e-07	0	0	0	0	0	0	0	0	0	4.86446e-05	0.000151047	6.00359e-06	3.61892e-05	1.41936e-07	0	2.13765e-05	0	2.07798e-06	2.53288e-05	2.76742e-07	0	0	0.000152024	3.17884e-05	0	0.000253358	3.14494e-06	0
EX_2hyoxplac[fe]	81.8659	112.082	165.288	54.1022	111.691	26.0228	98.2296	99.5388	49.1541	12.8763	105.629	17.0252	29.98	115.026	178.059	112.024	38.0755	84.7866	72.3459	76.251	121.755	18.4929	45.7411	25.7345	104.974	113.964	45.6464	16.3931	93.7284	111.16	33.7406	60.9052	19.4034	126.59	48.1584	107.657	142.19	77.6988	116.459	70.3975
EX_2mbut[fe]	33.7451	2.05036	0.0998402	1.4902	1.21444	1.0621	0.210753	1.99628	0.0882012	5.00052	18.0644	10.1455	135.799	16.7415	0.175794	6.45954	2.66493	31.9321	6.77881	2.62335	132.673	75.4128	81.1887	134.523	2.46156	0.258379	0.555762	1.14977	0.261533	5.2549	69.4354	17.2885	10.7663	59.6399	18.05	1.9365	0.392729	3.50137	55.9367	12.3831
EX_2obut[fe]	327.054	328.915	226.018	307.41	361.771	217.698	322.238	362.996	262.172	304.105	49.73	174.146	223.51	357.8	51.7296	314.579	271.173	68.3493	307.094	283.471	355.407	251.414	301.917	305.359	290.757	364.787	356.335	230.969	271.64	312.623	194.938	321.407	56.6274	289.293	253.256	346.133	242.446	230.848	333.263	53.8359
EX_2omfuc[fe]	0	0	0	0	0	0	0	0	0	0	0	0	0	0	0	0	0	0	0	0	0	0	0	0	0	0	0	0	0	0	0	0	0	0	0	0	0	0	0	0
EX_2omxyl[fe]	0	0	0	0	0	0	0	0	0	0	0	0	0	0	0	0	0	0	0	0	0	0	0	0	0	0	0	0	0	0	0	0	0	0	0	0	0	0	0	0
EX_34dhpha[fe]	0.0683984	0	171.771	20.2353	4.43667	25.0291	0.110376	0.494308	48.7517	1.62943	105.629	4.27638	9.70093	1.2344	189.864	0	0.028116	84.7866	0	4.57983	121.013	0	0	25.7345	0.27974	0	0	5.16671	0	0	0.31541	0	6.88567	129.75	0.0298787	0.283785	146.712	0	0.162362	70.3975
EX_34dhphe[fe]	0	0	0	0	0	0	0	0	0	0	0	0	0	0	0	0	0	0	0	0	0	0	0	0	0	0	0	0	0	0	0	0	0	0	0	0	0	0	0	0
EX_3ddlhept[fe]	0	0	0	0	0	0	0	0	0	0	0	0	0	0	0	0	0	0	0	0	0	0	0	0	0	0	0	0	0	0	0	0	0	0	0	0	0	0	0	0
EX_3dhcdchol[fe]	91.7447	65.9426	0.472428	69.4971	47.8356	2.99174	47.9999	27.698	0.176402	76.0211	0.696666	155.222	2.85621	33.6971	0.695106	69.0678	234.921	18.9718	151.817	118.991	95.1355	81.769	66.5086	109.749	55.3027	51.9049	78.8942	104.596	73.9806	66.2045	204.262	100.602	35.7414	11.8906	132.84	66.286	0.8997	144.565	68.5927	5.97679
EX_3dhchol[fe]	91.7447	65.9426	0.472428	69.4971	47.8356	2.99174	47.9999	27.698	0.176402	76.0211	0.696666	155.222	2.85621	33.6971	0.695106	69.0678	234.921	18.9718	151.817	118.991	95.1355	81.769	66.5086	109.749	55.3027	51.9049	78.8942	104.596	73.9806	66.2045	204.262	100.602	35.7414	11.8906	132.84	66.286	0.8997	144.565	68.5927	5.97679
EX_3hcinnm[fe]	0	0	0	0	0	0	0	0	0	0	0	0	0	0	0	0	0	0	0	0	0	0	0	0	0	0	0	0	0	0	0	0	0	0	0	0	0	0	0	0
EX_3hphac[fe]	0	0	0	0	0	0	0	0	0	0	0	0	0	0	0	0	0	0	0	0	0	0	0	0	0	0	0	0	0	0	0	0	0	0	0	0	0	0	0	0
EX_3hpppn[fe]	0	0	0	0	0	0	0	0	0	0	0	0	0	0	0	0	0	0	0	0	0	0	0	0	0	0	0	0	0	0	0	0	0	0	0	0	0	0	0	0
EX_3mop[fe]	210.257	69.9457	397.632	251.591	73.6044	362.739	90.6695	144.34	399.367	307.28	399.45	293.823	400.131	94.0086	399.679	113.904	206.514	385.675	222.6	207.391	397.109	245.661	206.631	344.49	118.743	65.1704	229.349	247.25	151.135	118.509	185.313	172.166	378.816	299.639	251.043	89.9679	399.757	147.345	147.229	396.491
EX_4abut[fe]	288.112	316.179	370.572	146.498	344.4	323.005	333.852	267.255	285.115	131.396	199.522	159.132	226.837	331.265	219.149	298.086	207.854	161.796	268.058	244.47	357.748	148.824	195.794	291.368	280.857	347.325	196.306	199.87	261.234	303.311	147.768	251.987	48.4482	273.128	204.97	346.387	313.11	191.381	323.513	133.032
EX_4abz[fe]	0	0	0	0	0	0	0	0	0	0	0	0	0	0	0	0	0	0	0	0	0	0	0	0	0	0	0	0	0	0	0	0	0	0	0	0	0	0	0	0
EX_4hbz[fe]	359.257	351.504	326.096	104.734	322.092	58.5316	334.703	270.179	273.328	153.23	380.372	275.237	398.092	364.586	399.448	349.463	231.579	383.956	306.935	304.847	387.589	322.931	319.551	320.325	338.251	375.878	192.676	289.328	300.593	338.83	178.554	305.525	302.838	278.926	276.913	291.472	352.037	234.381	363.776	390.104
EX_4hoxpacd[fe]	0.0683984	0	287.643	20.2353	4.43667	26.7854	0.110376	0.494308	51.5256	1.62943	176.242	4.27638	9.70093	1.2344	281.548	0	0.028116	116.872	0	4.57983	121.013	0	0	49.7764	0.27974	0	0	5.16671	0	0	0.31541	0	6.88567	179.28	0.0298787	0.283785	188.569	0	0.162362	98.2203
EX_4hphac[fe]	33.8135	2.05036	291.377	21.7255	5.65111	27.8475	0.321129	2.49059	51.6138	6.62995	194.307	14.4219	145.5	17.9759	363.299	6.45954	2.69304	148.804	6.77881	7.20318	253.686	75.4128	81.1887	184.299	2.7413	0.258379	0.555762	6.31648	0.261533	5.2549	69.7508	17.2885	17.6519	238.92	18.0799	2.22028	188.961	3.50137	56.0991	110.603
EX_4hpro_LT[fe]	0	0	0	0	0	0	0	0	0	0	0	0	0	0	0	0	0	0	0	0	0	0	0	0	0	0	0	0	0	0	0	0	0	0	0	0	0	0	0	0
EX_4mcat[fe]	0.0683984	0	0.0366134	0.29879	0.0377778	0.284236	0	0.494308	0.0882012	1.62943	9.03222	4.27638	9.70093	1.2344	0.0359656	0	0.028116	7.19978	0	2.59101	78.2904	0	0	23.1948	0.27974	0	0	0.888707	0	0	0.31541	0	0.308508	8.07936	0.0298787	0.283785	0.320607	0	0.162362	8.4607
EX_5aptn[fe]	33.7451	2.05036	0.0998402	1.4902	1.21444	1.0621	0.210753	1.99628	0.0882012	5.00052	18.0644	10.1455	135.799	16.7415	0.175794	6.45954	2.66493	31.9321	6.77881	2.62335	132.673	75.4128	81.1887	134.523	2.46156	0.258379	0.555762	1.14977	0.261533	5.2549	69.4354	17.2885	10.7663	59.6399	18.05	1.9365	0.392729	3.50137	55.9367	12.3831
EX_5htrp[fe]	0	0	0	0	0	0	0	0	0	0	0	0	0	0	0	0	0	0	0	0	0	0	0	0	0	0	0	0	0	0	0	0	0	0	0	0	0	0	0	0
EX_5mta[fe]	24.204	2.23771	151.241	32.6793	7.54931	47.896	0.431469	12.4575	137.037	24.7134	100.435	31.9123	55.1096	41.2812	119.229	8.26594	3.84429	106.196	8.65136	37.5822	167.282	25.1796	58.0979	39.5882	2.74128	7.30722	6.77838	30.1996	0.261531	14.9258	72.0719	17.3341	34.6574	137.411	18.1891	2.41272	158.274	3.55105	47.4591	89.4056
EX_5mthf[fe]	0.593984	0.542269	2.6281	11.5128	6.64111	1.3463	1.82678	13.2216	131.605	0.753328	0.153331	6.72385	79.208	0.468147	32.5808	0.90854	2.8742	7.93633	1.99284	0.658045	2.7517	1.49292	1.25783	1.09198	2.82515	0.845158	2.37733	9.12075	1.70785	2.42611	24.9426	2.7272	0.617011	20.1025	5.00956	1.85522	114.396	4.38421	3.48351	19.6601
EX_7dhcdchol[fe]	269.56	277.993	366.547	94.3505	315.322	213.939	210.449	210.604	51.702	67.6684	199.379	155.764	149.123	290.154	363.848	300.622	225.74	156.115	264.007	242.752	362.141	155.316	197.995	281.682	255.561	267.183	125.448	112.994	243.031	289.322	134.373	210.724	50.3188	278.526	212.723	276.613	237.26	189.705	321.563	118.693
EX_7ocholate[fe]	288.695	303.552	366.69	126.232	338.138	214.004	214.976	219.863	51.7902	84.1172	199.433	172.434	149.123	305.457	364.092	323.994	308.794	160.592	280.883	259.231	362.553	171.501	209.382	288.172	266.22	285.878	152.461	120.598	250.398	302.218	171.556	231.9	56.6969	278.526	227.403	290.403	237.394	249.743	337.571	118.859
EX_C02528[fe]	397.679	397.055	369.954	146.239	360.291	215.634	388.034	287.453	281.771	114.885	199.73	251.34	228.113	363.822	396.848	384.705	350.911	176.407	372.565	358.191	364.994	296.157	301.498	354.327	383.92	390.99	222.716	288.66	379.534	385.261	361.232	362.338	66.7072	298.573	345.126	346.994	351.924	357.916	376.706	138.852
EX_Cit_Mg[fe]	0	0	0	0	0	0	0	0	0	0	0	0	0	0	0	0	0	0	0	0	0	0	0	0	0	0	0	0	0	0	0	0	0	0	0	0	0	0	0	0
EX_HC00319[fe]	0	0	0	0	0	0	0	0	0	0	0	0	0	0	0	0	0	0	0	0	0	0	0	0	0	0	0	0	0	0	0	0	0	0	0	0	0	0	0	0
EX_HC02191[fe]	77.2227	27.6093	0.179681	32.1807	24.8811	3.14629	43.473	19.8619	0.176402	61.3446	9.57556	146.4	37.8928	17.7779	0.487381	47.0436	127.176	11.6765	135.866	104.97	166.323	97.0066	47.7127	108.749	44.7992	30.4775	49.953	93.9161	66.7391	56.9328	71.4423	93.4415	29.6717	8.35611	129.311	53.6819	0.516972	63.5391	89.7102	8.70545
EX_HC02194[fe]	86.8001	65.5778	0.472428	68.9882	47.6589	2.9269	47.9999	27.3718	0.176402	67.6684	0.597778	154.547	1.78736	30.8862	0.695106	68.9081	207.592	18.5797	151.734	118.858	88.445	72.3015	61.6019	92.0431	54.9291	48.9427	76.5268	100.632	73.8449	65.5234	134.373	98.8402	35.7414	0.276756	127.562	65.8197	0.330607	144.277	60.8123	0.411236
EX_Lcyst[fe]	0	0	0	0	0	0	0	0	0	0	0	0	0	0	0	0	0	0	0	0	0	0	0	0	0	0	0	0	0	0	0	0	0	0	0	0	0	0	0	0
EX_Lcystin[fe]	12.102	12.2063	0.652109	40.3717	19.8829	3.32083	11.9723	23.7512	0.264604	12.3567	0.652222	15.9561	2.02425	24.342	0.757037	13.1058	13.7277	18.8385	13.6714	31.8543	88.5477	12.5898	29.0489	19.7941	11.9452	15.3445	15.4103	15.0998	12.6032	17.8707	37.2355	14.3056	17.3287	27.2291	14.6927	12.8185	0.330607	13.4849	23.7296	0.411236
EX_Lkynr[fe]	0.0683984	0	154.005	20.2353	4.43667	25.8923	0.110376	0.494308	49.0626	1.62943	105.036	4.27638	9.70093	1.2344	150.368	0	0.028116	84.7866	0	4.57983	115.361	0	0	25.7345	0.27974	0	0	5.16671	0	0	0.31541	0	6.88567	118.884	0.0298787	0.283785	132.609	0	0.162362	70.3975
EX_M03134[fe]	33.5307	2.05036	0.0632268	1.29643	1.21444	0.39393	0.210753	1.99628	0	0.651662	0.0544444	2.58711	0.236897	16.7415	0	6.45954	2.66493	0.0816588	6.77881	2.62335	0	7.57194	43.5706	14.2454	2.46156	0.258379	0.555762	1.077	0.261533	5.2549	0.8826	17.2885	2.59706	26.9523	18.05	1.9365	0	3.50137	0.974957	0
EX_Ser_Thr[fe]	0	0	0	0	0	0	0	0	0	0	0	0	0	0	0	0	0	0	0	0	0	0	0	0	0	0	0	0	0	0	0	0	0	0	0	0	0	0	0	0
EX_T_antigen[fe]	0	0	0	0	0	0	0	0	0	0	0	0	0	0	0	0	0	0	0	0	0	0	0	0	0	0	0	0	0	0	0	0	0	0	0	0	0	0	0	0
EX_Tn_antigen[fe]	0	0	0	0	0	0	0	0	0	0	0	0	0	0	0	0	0	0	0	0	0	0	0	0	0	0	0	0	0	0	0	0	0	0	0	0	0	0	0	0
EX_Tyr_ggn[fe]	0	0	0	0	0	0	0	0	0	0	0	0	0	0	0	0	0	0	0	0	0	0	0	0	0	0	0	0	0	0	0	0	0	0	0	0	0	0	0	0
EX_ac[fe]	400.22	400.21	400.203	356.574	393.758	363.168	400.13	399.835	399.788	400.2	400.16	375.124	400.16	400.032	400.134	396.127	400.045	400.18	400.2	400.22	400.128	400.229	400.22	400.22	390.899	400.145	400.22	399.803	394.666	397.267	400.19	400.163	400.16	399.18	399.982	400.159	400.098	400.17	398.544	399.269
EX_acac[fe]	130.367	39.8027	367.026	77.9845	48.4233	316.229	50.3586	37.7085	155.524	60.3357	189.749	154.932	133.457	64.6053	396.113	70.7351	170.024	151.619	162.71	146.806	275.882	103.629	101.534	268.093	52.9112	44.0401	66.2802	112.482	108.524	65.0164	88.3235	114.417	49.8112	260.567	150.522	78.7576	239.175	70.8593	59.4302	103.18
EX_acald[fe]	400.22	400.21	400.203	356.38	388.22	363.168	377.435	396.346	399.788	400.2	400.16	375.124	400.16	400.032	400.134	396.127	400.045	400.18	400.2	400.22	399.902	398.427	400.22	400.22	390.899	400.145	400.22	399.803	376.42	387.458	400.19	388.104	400.16	399.18	397.348	389.197	400.098	400.17	398.544	399.025
EX_acerA[fe]	0	0	0	0	0	0	0	0	0	0	0	0	0	0	0	0	0	0	0	0	0	0	0	0	0	0	0	0	0	0	0	0	0	0	0	0	0	0	0	0
EX_acgal[fe]	0	0	0	0	0	0	0	0	0	0	0	0	0	0	0	0	0	0	0	0	0	0	0	0	0	0	0	0	0	0	0	0	0	0	0	0	0	0	0	0
EX_acgalglcur[fe]	0	0	0	0	0	0	0	0	0	0	0	0	0	0	0	0	0	0	0	0	0	0	0	0	0	0	0	0	0	0	0	0	0	0	0	0	0	0	0	0
EX_acgalidour2s[fe]	0	0	0	0	0	0	0	0	0	0	0	0	0	0	0	0	0	0	0	0	0	0	0	0	0	0	0	0	0	0	0	0	0	0	0	0	0	0	0	0
EX_acgalidour[fe]	0	0	0	0	0	0	0	0	0	0	0	0	0	0	0	0	0	0	0	0	0	0	0	0	0	0	0	0	0	0	0	0	0	0	0	0	0	0	0	0
EX_acgam[fe]	325.388	361.569	294.142	117.663	337.515	30.7841	280.536	231.304	177.803	76.8045	177.448	164.416	13.3894	292.17	364.147	357.07	279.437	138.071	305.048	268.932	213.136	175.518	191.595	156.59	340.506	306.424	160.059	115.484	306.998	336.041	234.659	245.223	46.2591	225.935	260.273	302.082	189.043	312.385	293.732	101.155
EX_acmana[fe]	170.378	258.368	1.90955	25.1972	277.992	0.0648472	175.98	195.277	0.0491007	0.325554	0.498889	0	0	235.354	0.0978968	232.133	39.847	0.344408	109.223	109.183	2.33965	89.5164	121.665	0.0219325	220.29	237.309	57.7852	0	153.402	224.728	15.8913	112.436	6.29866	0.210067	58.8611	220.6	0.0721216	121.742	219.065	2.27917
EX_acnam[fe]	0	0	0	0	0	0	0	0	0	0	0	0	0	0	0	0	0	0	0	0	0	0	0	0	0	0	0	0	0	0	0	0	0	0	0	0	0	0	0	0
EX_actn_R[fe]	0.701582	0.729692	322.711	41.4619	12.8	48.49	0.331129	23.6864	395.866	70.0934	361.028	119.804	260.651	24.8942	398.882	2.71562	4.05362	346.33	3.86608	35.6278	144.177	0.679352	42.5612	24.3922	0.27974	7.18971	7.19921	98.7062	1.70785	12.1005	17.7102	2.77295	335.473	199.25	4.78102	1.9565	350.549	3.4717	23.9608	378.297
EX_adchac[fe]	77.2227	27.6093	0.179681	32.1807	24.8811	3.14629	43.473	19.8619	0.176402	61.3446	9.57556	146.4	37.8928	17.7779	0.487381	47.0436	127.176	11.6765	135.866	104.97	166.323	97.0066	47.7127	108.749	44.7992	30.4775	49.953	93.9161	66.7391	56.9328	71.4423	93.4415	29.6717	8.35611	129.311	53.6819	0.516972	63.5391	89.7102	8.70545
EX_ade[fe]	196.095	152.133	225.955	149.667	145.974	145.787	156.298	148.655	208.306	146.161	49.73	174.138	222.652	158.13	51.7296	161.47	199.049	68.3492	197.935	195.997	267.153	192.846	190.724	242.996	154.249	154.236	168.572	181.19	170.957	162.602	193.708	191.13	56.6274	190.117	191.582	149.811	242.446	166.426	174.37	53.8359
EX_adn[fe]	181.913	138.846	236.983	112.864	133.124	134.148	144.763	135.712	197.976	99.431	185.51	168.516	210.078	146.577	228.058	146.877	185.616	162.304	183.412	182.27	254.485	179.34	177.219	227.773	139.866	143.143	156.02	170.72	157.36	148.07	179.734	177.822	65.7021	223.785	177.665	137.009	262.31	151.82	159.711	138.597
EX_adocbl[fe]	0	0	0	0.0362536	0	0.121817	0	0.0890512	0	0	0.0988888	0.193167	0.193997	0	0	0	0.0462319	0.157979	0	0	0	0	0	0	0	0	0	0	0	0	0	0	0	0	0	0	0.19449	0	0.120295	0.196067
EX_ahcys[fe]	0	0	0	0.0362536	0	0.174541	0	0.0890512	0	0	0.0988888	1.93867	55.1096	0	0	0	0.0462319	0.46384	0	0	0	0	0	0	0	0	0	0	0	0	0	0	0	0	0	0	111.704	0	0.162362	18.8676
EX_akg[fe]	37.415	27.2744	321.66	235.034	39.57	91.3356	85.0788	130.683	169.522	247.182	370.203	152.961	337.229	83.7336	366.548	19.0591	2.80551	365.899	17.128	40.5875	210.601	119.248	136.029	179.021	21.8882	86.0415	193.139	192.831	24.3658	22.3419	71.1133	73.3528	350.796	231.927	10.6852	11.549	348.333	1.76569	34.3414	382.298
EX_ala_D[fe]	332.539	346.533	397.287	149.562	345.165	260.084	303.571	257.009	295.491	187.837	400.057	287.92	378.119	374.64	367.523	335.778	315.953	392.435	337.389	314.794	383.177	196.375	323.644	345.859	279.657	373.491	216.222	321.77	285.762	330.376	305.568	298.198	385.24	297.482	293.917	308.351	397.32	315.865	358.895	398.106
EX_ala_L[fe]	357.786	369.346	400.013	355.319	387.045	260.54	342.397	384.926	399.65	396.212	400.14	304.067	400.131	397.578	399.958	343.883	388.011	400.002	366.19	372.603	399.781	300.106	398.477	349.803	331.852	390.694	389.823	387.343	314.506	346.286	395.963	372.932	400.05	397.609	326.755	381.371	399.963	349.698	384.625	398.935
EX_alaasp[fe]	0	0	0	0	0	0	0	0	0	0	0	0	0	0	0	0	0	0	0	0	0	0	0	0	0	0	0	0	0	0	0	0	0	0	0	0	0	0	0	0
EX_alagln[fe]	0	0	0	0	0	0	0	0	0	0	0	0	0	0	0	0	0	0	0	0	0	0	0	0	0	0	0	0	0	0	0	0	0	0	0	0	0	0	0	0
EX_alaglu[fe]	0	0	0	0	0	0	0	0	0	0	0	0	0	0	0	0	0	0	0	0	0	0	0	0	0	0	0	0	0	0	0	0	0	0	0	0	0	0	0	0
EX_alagly[fe]	0	0	0	0	0	0	0	0	0	0	0	0	0	0	0	0	0	0	0	0	0	0	0	0	0	0	0	0	0	0	0	0	0	0	0	0	0	0	0	0
EX_alahis[fe]	0	0	0	0	0	0	0	0	0	0	0	0	0	0	0	0	0	0	0	0	0	0	0	0	0	0	0	0	0	0	0	0	0	0	0	0	0	0	0	0
EX_alaleu[fe]	0	0	0	0	0	0	0	0	0	0	0	0	0	0	0	0	0	0	0	0	0	0	0	0	0	0	0	0	0	0	0	0	0	0	0	0	0	0	0	0
EX_alathr[fe]	0	0	0	0	0	0	0	0	0	0	0	0	0	0	0	0	0	0	0	0	0	0	0	0	0	0	0	0	0	0	0	0	0	0	0	0	0	0	0	0
EX_alchac[fe]	77.2227	27.6093	0.179681	32.1807	24.8811	3.14629	43.473	19.8619	0.176402	61.3446	9.57556	146.4	37.8928	17.7779	0.487381	47.0436	127.176	11.6765	135.866	104.97	166.323	97.0066	47.7127	108.749	44.7992	30.4775	49.953	93.9161	66.7391	56.9328	71.4423	93.4415	29.6717	8.35611	129.311	53.6819	0.516972	63.5391	89.7102	8.70545
EX_alltn[fe]	0.0683984	0	218.745	20.2353	4.43667	26.7854	0.110376	0.494308	51.4765	1.62943	166.333	4.27638	9.70093	1.11236	205.182	0	0.028116	116.872	0	4.57983	121.013	0	0	23.7179	0.165844	0	0	5.16671	0	0	0.31541	0	6.88567	179.28	0.0298787	0.283785	188.31	0	0.162362	98.2203
EX_amp[fe]	0	0	0	0	0	0	0	0	0	0	0	0	0	0	0	0	0	0	0	0	0	0	0	0	0	0	0	0	0	0	0	0	0	0	0	0	0	0	0	0
EX_amylopect900[fe]	0	0	0	0	0	0	0	0	0	0	0	0	0	0	0	0	0	0	0	0	0	0	0	0	0	0	0	0	0	0	0	0	0	0	0	0	0	0	0	0
EX_amylose300[fe]	0	0	0	0	0	0	0	0	0	0	0	0	0	0	0	0	0	0	0	0	0	0	0	0	0	0	0	0	0	0	0	0	0	0	0	0	0	0	0	0
EX_apio_D[fe]	0	0	0	0	0	0	0	0	0	0	0	0	0	0	0	0	0	0	0	0	0	0	0	0	0	0	0	0	0	0	0	0	0	0	0	0	0	0	0	0
EX_arab_D[fe]	4.22707e-05	1.75924e-05	0	1.24392	0.176667	0	1.7164	0	0	0.590552	0	0.0931324	0.217989	0	0	0	0	2.01645	0	0.000268993	0.752287	0.813585	0.17383	0.439569	2.71129	0.7068	1.40298	8.60878	0	0	9.87038	1.06352e-05	0	0.210067	0.367817	0.375047	0	0.962192	0.92417	0
EX_arab_L[fe]	0	0	0	0	0	0	0	0	0	0	0	0	0	0	0	0	0	0	0	0	0	0	0	0	0	0	0	0	0	0	0	0	0	0	0	0	0	0	0	0
EX_arabinan101[fe]	0	0	0	0	0	0	0	0	0	0	0	0	0	0	0	0	0	0	0	0	0	0	0	0	0	0	0	0	0	0	0	0	0	0	0	0	0	0	0	0
EX_arabinogal[fe]	0	0	0	0	0	0	0	0	0	0	0	0	0	0	0	0	0	0	0	0	0	0	0	0	0	0	0	0	0	0	0	0	0	0	0	0	0	0	0	0
EX_arabinoxyl[fe]	0	0	0	0	0	0	0	0	0	0	0	0	0	0	0	0	0	0	0	0	0	0	0	0	0	0	0	0	0	0	0	0	0	0	0	0	0	0	0	0
EX_arabttr[fe]	0	0	0	0	0	0	0	0	0	0	0	0	0	0	0	0	0	0	0	0	0	0	0	0	0	0	0	0	0	0	0	0	0	0	0	0	0	0	0	0
EX_arbt[fe]	0	0	0	0	0	0	0	0	0	0	0	0	0	0	0	0	0	0	0	0	0	0	0	0	0	0	0	0	0	0	0	0	0	0	0	0	0	0	0	0
EX_arg_L[fe]	349.066	333.996	326.281	145.967	333.26	59.3031	321.305	289.881	343.369	215.727	344.717	307.379	370.172	347.229	399.628	338.86	272.783	336.466	335.287	336.697	374.641	271.714	324.737	350.016	298.537	329.437	329.026	320.449	294.432	334.946	164.806	333.348	264.999	299.592	270.227	329.696	352.09	247.473	366.332	326.631
EX_arsenb[fe]	0	0	0	0	0	0	0	0	0	0	0	0	0	0	0	0	0	0	0	0	0	0	0	0	0	0	0	0	0	0	0	0	0	0	0	0	0	0	0	0
EX_asn_L[fe]	399.854	398.247	400.025	312.724	383.824	242.192	394.593	391.548	399.402	348.095	384.407	375.063	400.13	388.883	400.098	391.319	363.442	400.18	394.468	394.312	400.122	393.091	379.126	399.418	386.13	400.117	365.401	397.001	392.196	396.568	396.889	400.028	400.156	299.868	380.315	348.083	400.071	367.398	398.059	399.269
EX_aso3[fe]	0	0	0	0	0	0	0	0	0	0	0	0	0	0	0	0	0	0	0	0	0	0	0	0	0	0	0	0	0	0	0	0	0	0	0	0	0	0	0	0
EX_aso4[fe]	0	0	0	0	0	0	0	0	0	0	0	0	0	0	0	0	0	0	0	0	0	0	0	0	0	0	0	0	0	0	0	0	0	0	0	0	0	0	0	0
EX_asp_L[fe]	400.197	400.018	399.012	356.254	388.199	356.96	377.411	396.239	396.649	377.16	400.16	373.7	400.16	400.008	400.134	396.114	399.889	400.003	400.173	400.153	386.067	397.372	400.097	382.325	390.568	400.145	400.023	399.362	376.402	387.296	366.819	385.749	400.16	398.952	396.238	389.086	400.026	400.113	398.515	399.025
EX_bglc[fe]	0	0	0	0	0	0	0	0	0	0	0	0	0	0	0	0	0	0	0	0	0	0	0	0	0	0	0	0	0	0	0	0	0	0	0	0	0	0	0	0
EX_bhb[fe]	77.9243	28.2502	367.202	75.6541	45.57	213.809	43.6937	33.8149	281.595	63.1368	189.749	155.478	71.0509	25.7645	396.227	47.9521	130.032	134.004	137.859	110.208	300.047	97.7165	48.7967	164.653	45.1929	30.6159	51.0446	99.595	68.4469	59.3589	86.8301	96.2145	37.1744	207.873	133.983	55.5471	239.496	66.9612	92.2696	107.718
EX_btd_RR[fe]	0.0683984	0	291.277	20.2715	4.43667	26.9599	0.110376	0.583359	51.4765	1.62943	176.341	6.21505	65.5464	1.11236	363.123	0	0.0743478	117.336	0	4.57983	121.013	0	0	23.7179	0.165844	0	0	5.16671	0	0	0.31541	0	6.88567	179.28	0.0298787	0.283785	300.014	0	0.324723	117.088
EX_btn[fe]	0	0	0	0	0	0	0	0	0	0	0	0	0	0	0	0	0	0	0	0	0	0	0	0	0	0	0	0	0	0	0	0	0	0	0	0	0	0	0	0
EX_btoh[fe]	26.3677	0.995826	73.1803	14.1969	10.9644	183.484	0.210753	0.57336	0	0.773884	12.9089	1.73253	100.006	20.5508	0.175794	4.95197	0.028116	24.7323	5.77021	13.6066	65.0938	34.5536	44.863	116.803	2.40961	0.0283368	0.234305	0.261059	0	0.949597	35.1758	2.10365	10.4578	51.904	1.62018	0.385047	47.7914	0	11.0308	3.92236
EX_but[fe]	225.587	73.3857	365.033	225.727	65.1022	214.333	98.4989	131.582	51.7902	245.52	198.934	241.46	149.181	69.4329	363.998	123.2	235.219	156.04	246.701	220.408	360.109	273.596	143.633	374.354	143.89	58.1928	222.374	204.482	191.086	125.335	164.038	170.465	50.2293	279.747	281.106	90.3978	237.58	156.259	138.373	116.502
EX_butso3[fe]	0	0	0	0	0	0	0	0	0	0	0	0	0	0	0	0	0	0	0	0	0	0	0	0	0	0	0	0	0	0	0	0	0	0	0	0	0	0	0	0
EX_ca2[fe]	0.00733283	0.00682021	0.00460329	0.00534822	0.00650257	0.00490815	0.00611538	0.00595275	0.00621439	0.0052604	0.00396679	0.00683254	0.0060026	0.00619744	0.00468041	0.00712867	0.00818638	0.00427053	0.00801532	0.00751527	0.00692432	0.00729788	0.0065674	0.00777799	0.00698123	0.00617893	0.0060561	0.00596254	0.00727739	0.00699606	0.00814336	0.0070068	0.00399276	0.00520181	0.00801547	0.00670138	0.0055102	0.00757738	0.00719993	0.00393324
EX_cbl1[fe]	0	0	0	0.0362536	0	0.174541	0	0.0890512	0	0	0.0988888	1.93867	10.094	0	0	0	0.0462319	0.46384	0	0	0	0	0	0	0	0	0	0	0	0	0	0	0	0	0	0	10.0945	0	0.162362	10.0961
EX_cbl2[fe]	0	0	0	0	0	0	0	0	0	0	0	0	0	0	0	0	0	0	0	0	0	0	0	0	0	0	0	0	0	0	0	0	0	0	0	0	0	0	0	0
EX_cd2[fe]	0	0	0	0	0	0	0	0	0	0	0	0	0	0	0	0	0	0	0	0	0	0	0	0	0	0	0	0	0	0	0	0	0	0	0	0	0	0	0	0
EX_cellb[fe]	0	0	0	0	0	0	0	0	0	0	0	0	0	0	0	0	0	0	0	0	0	0	0	0	0	0	0	0	0	0	0	0	0	0	0	0	0	0	0	0
EX_cellul[fe]	0	0	0	0	0	0	0	0	0	0	0	0	0	0	0	0	0	0	0	0	0	0	0	0	0	0	0	0	0	0	0	0	0	0	0	0	0	0	0	0
EX_cgly[fe]	0.000115906	1.49658e-05	7.64141e-07	0.00118233	0.000177615	0.00122468	6.77984e-05	0.000509136	3.02658e-06	0.000935478	0.000121783	0.000367609	0	4.71186e-05	5.35961e-07	9.56971e-05	0.000488417	4.83555e-07	0.000355661	0.000316522	1.1172e-06	0.000118735	0.000169533	0.000189858	0.000308074	5.89701e-05	0.000612073	0.000864723	0.00024086	0.000199875	0.000329274	0.00010731	4.93707e-06	3.33325e-05	0.000312375	0.0002252	0	0.000445494	0.000110198	6.66238e-06
EX_ch4s[fe]	24.204	3.66717	73.1537	13.3043	9.82556	47.896	0	2.07534	0.0882012	4.3283	12.9089	8.63252	36.418	8.75888	0.0719312	1.50757	2.63681	7.19978	1.0086	2.59101	89.0017	25.1796	36.3256	28.6698	0.52948	0.230042	0.780067	0.888707	0.261533	4.3053	34.2596	15.8226	0.308508	8.4228	16.4298	1.75397	48.0399	3.50137	44.9059	8.4607
EX_chol[fe]	0.593984	0.729692	149.997	29.7753	9.93667	10.9346	0.220753	13.5378	135.582	0.162777	10.4989	6.26493	26.7371	0.636204	50.6789	0.90854	2.77362	28.4925	1.97066	5.23788	113.816	1.66838	1.20322	4.19443	0.113896	0.138358	1.09152	4.09971	1.70785	2.57034	48.3284	5.06112	6.98517	71.7773	5.74508	1.66271	81.4612	3.42202	2.55936	14.4957
EX_cholate[fe]	399.82	397.775	369.954	146.354	360.412	215.809	388.145	288.174	281.771	114.885	199.73	255.074	228.142	365.457	396.848	387.71	362.261	176.407	373.293	358.413	364.994	296.27	302.127	355.459	384.606	392.724	223.476	301.097	379.984	386.479	361.286	363.027	66.7072	299.85	345.126	347.917	351.924	358.878	376.767	138.852
EX_chols[fe]	0	0	0	0	0	0	0	0	0	0	0	0	0	0	0	0	0	0	0	0	0	0	0	0	0	0	0	0	0	0	0	0	0	0	0	0	0	0	0	0
EX_chor[fe]	292.331	300.62	152.218	91.9858	289.06	14.3202	305.963	257.884	135.719	78.2611	11.8376	145.981	29.8302	323.428	51.2282	303.242	227.14	33.8451	268.648	259.91	197.044	166.935	196.745	118.752	280.594	319.168	176.649	193.25	264.328	296.517	69.7756	275.071	45.2439	110.83	208.221	288.304	82.2988	193.604	275.114	22.5845
EX_chsterol[fe]	0	0	0	0	0	0	0	0	0	0	0	0	0	0	0	0	0	0	0	0	0	0	0	0	0	0	0	0	0	0	0	0	0	0	0	0	0	0	0	0
EX_chtbs[fe]	0	0	0	0	0	0	0	0	0	0	0	0	0	0	0	0	0	0	0	0	0	0	0	0	0	0	0	0	0	0	0	0	0	0	0	0	0	0	0	0
EX_cinnm[fe]	0	0	0	0	0	0	0	0	0	0	0	0	0	0	0	0	0	0	0	0	0	0	0	0	0	0	0	0	0	0	0	0	0	0	0	0	0	0	0	0
EX_cit[fe]	50.477	41.2021	291.67	59.1569	28.7267	27.8675	4.95844	11.0481	51.6138	21.3065	185.428	26.9783	110.492	35.5297	363.542	31.4889	121.789	156.099	23.4584	21.4466	182.498	140.307	136.029	186.431	13.9921	23.4845	30.257	29.4339	8.02617	16.0232	202.624	45.2413	29.2042	243.731	21.6084	15.747	189.344	85.4892	35.0424	107.875
EX_cl[fe]	0.00733283	0.00682021	0.00460329	0.00534822	0.00650257	0.00490815	0.00611538	0.00595275	0.00621439	0.0052604	0.00396679	0.00683254	0.0060026	0.00619744	0.00468041	0.00712867	0.00818638	0.00427053	0.00801532	0.00751527	0.00692432	0.00729788	0.0065674	0.00777799	0.00698123	0.00617893	0.0060561	0.00596254	0.00727739	0.00699606	0.00814336	0.0070068	0.00399276	0.00520181	0.00801547	0.00670138	0.0055102	0.00757738	0.00719993	0.00393324
EX_co2[fe]	400.22	400.21	400.24	400.27	400.24	400.2	400.24	400.24	400.15	400.2	400.16	400.24	400.16	400.21	400.17	400.18	400.2	400.18	400.2	400.22	400.2	400.26	400.22	400.22	400.26	400.21	400.22	400.19	400.21	400.23	400.19	400.28	400.16	400.19	400.25	400.26	400.17	400.17	400.23	400.14
EX_cobalt2[fe]	0.00733218	0.00682021	0.00460329	0.00534798	0.00650181	0.00490815	0.00611474	0.00595275	0.00621439	0.0052604	0.00396634	0.00683254	0.0060026	0.00619744	0.00468041	0.00712867	0.00818615	0.00427053	0.00801532	0.00751527	0.00692432	0.00729788	0.0065674	0.00777799	0.00698123	0.00617893	0.0060561	0.00596254	0.00727739	0.00699606	0.00814336	0.0070068	0.00399276	0.00520181	0.00801525	0.00670138	0.0055102	0.00757738	0.00719993	0.00393324
EX_coprost[fe]	0	0	0	0.0362536	0	0.174541	0	0.0890512	0	0	0.0988888	1.3475	1.3475	0	0	0	0.0462319	0.46384	0	0	0	0	0	0	0	0	0	0	0	0	0	0	0	0	0	0	1.3475	0	0.162362	1.3475
EX_core2[fe]	0	0	0	0	0	0	0	0	0	0	0	0	0	0	0	0	0	0	0	0	0	0	0	0	0	0	0	0	0	0	0	0	0	0	0	0	0	0	0	0
EX_core3[fe]	0	0	0	0	0	0	0	0	0	0	0	0	0	0	0	0	0	0	0	0	0	0	0	0	0	0	0	0	0	0	0	0	0	0	0	0	0	0	0	0
EX_core4[fe]	0	0	0	0	0	0	0	0	0	0	0	0	0	0	0	0	0	0	0	0	0	0	0	0	0	0	0	0	0	0	0	0	0	0	0	0	0	0	0	0
EX_core5[fe]	0	0	0	0	0	0	0	0	0	0	0	0	0	0	0	0	0	0	0	0	0	0	0	0	0	0	0	0	0	0	0	0	0	0	0	0	0	0	0	0
EX_core6[fe]	0	0	0	0	0	0	0	0	0	0	0	0	0	0	0	0	0	0	0	0	0	0	0	0	0	0	0	0	0	0	0	0	0	0	0	0	0	0	0	0
EX_core7[fe]	0	0	0	0	0	0	0	0	0	0	0	0	0	0	0	0	0	0	0	0	0	0	0	0	0	0	0	0	0	0	0	0	0	0	0	0	0	0	0	0
EX_core8[fe]	0	0	0	0	0	0	0	0	0	0	0	0	0	0	0	0	0	0	0	0	0	0	0	0	0	0	0	0	0	0	0	0	0	0	0	0	0	0	0	0
EX_crn[fe]	0	0	0	0	0	0	0	0	0	0	0	0	0	0	0	0	0	0	0	0	0	0	0	0	0	0	0	0	0	0	0	0	0	0	0	0	0	0	0	0
EX_cro4[fe]	0	0	0	0	0	0	0	0	0	0	0	0	0	0	0	0	0	0	0	0	0	0	0	0	0	0	0	0	0	0	0	0	0	0	0	0	0	0	0	0
EX_csn[fe]	0	0	0	0	0	0	0	0	0	0	0	0	0	0	0	0	0	0	0	0	0	0	0	0	0	0	0	0	0	0	0	0	0	0	0	0	0	0	0	0
EX_cspg_a[fe]	0	0	0	0	0	0	0	0	0	0	0	0	0	0	0	0	0	0	0	0	0	0	0	0	0	0	0	0	0	0	0	0	0	0	0	0	0	0	0	0
EX_cspg_a_degr[fe]	0	0	0	0	0	0	0	0	0	0	0	0	0	0	0	0	0	0	0	0	0	0	0	0	0	0	0	0	0	0	0	0	0	0	0	0	0	0	0	0
EX_cspg_ab_rest[fe]	0	0	0	0	0	0	0	0	0	0	0	0	0	0	0	0	0	0	0	0	0	0	0	0	0	0	0	0	0	0	0	0	0	0	0	0	0	0	0	0
EX_cspg_b[fe]	0	0	0	0	0	0	0	0	0	0	0	0	0	0	0	0	0	0	0	0	0	0	0	0	0	0	0	0	0	0	0	0	0	0	0	0	0	0	0	0
EX_cspg_b_degr[fe]	0	0	0	0	0	0	0	0	0	0	0	0	0	0	0	0	0	0	0	0	0	0	0	0	0	0	0	0	0	0	0	0	0	0	0	0	0	0	0	0
EX_cspg_c[fe]	0	0	0	0	0	0	0	0	0	0	0	0	0	0	0	0	0	0	0	0	0	0	0	0	0	0	0	0	0	0	0	0	0	0	0	0	0	0	0	0
EX_cspg_c_degr[fe]	0	0	0	0	0	0	0	0	0	0	0	0	0	0	0	0	0	0	0	0	0	0	0	0	0	0	0	0	0	0	0	0	0	0	0	0	0	0	0	0
EX_cspg_c_rest[fe]	0	0	0	0	0	0	0	0	0	0	0	0	0	0	0	0	0	0	0	0	0	0	0	0	0	0	0	0	0	0	0	0	0	0	0	0	0	0	0	0
EX_ctbt[fe]	0	0	0	0	0	0	0	0	0	0	0	0	0	0	0	0	0	0	0	0	0	0	0	0	0	0	0	0	0	0	0	0	0	0	0	0	0	0	0	0
EX_cu2[fe]	0.00733283	0.00682021	0.00460329	0.00534822	0.00650257	0.00490815	0.00611538	0.00595275	0.00621439	0.0052604	0.00396679	0.00683254	0.0060026	0.00619744	0.00468041	0.00712867	0.00818638	0.00427053	0.00801532	0.00751527	0.00692432	0.00729788	0.0065674	0.00777799	0.00698123	0.00617893	0.0060561	0.00596254	0.00727739	0.00699606	0.00814336	0.0070068	0.00399276	0.00520181	0.00801547	0.00670138	0.0055102	0.00757738	0.00719993	0.00393324
EX_cynt[fe]	0	0	0	0	0	0	0	0	0	0	0	0	0	0	0	0	0	0	0	0	0	0	0	0	0	0	0	0	0	0	0	0	0	0	0	0	0	0	0	0
EX_cys_L[fe]	14.6464	14.855	311.433	71.1859	30.2083	38.3384	14.387	37.9448	175.334	15.1558	113.08	22.3547	45.552	39.1264	246.257	16.654	17.8978	101.235	17.7852	54.151	190.548	15.622	48.5403	30.0306	14.3329	21.1315	21.263	20.642	15.6488	26.1838	64.9133	19.0536	25.0998	175.588	19.8278	16.0794	189.639	17.4123	37.9015	79.848
EX_cytd[fe]	327.811	287.325	79.4804	251.328	271.603	212.816	294.348	272.303	233.34	256.693	38.6917	173.861	218.227	300.075	33.4138	301.865	238.557	43.4732	310.303	284.372	256.634	258.062	304.351	319.124	284.366	293.674	307.667	218.976	289.237	298.763	184.635	338.824	58.8075	128.02	264.467	281.006	163.662	228.633	323.878	40.3754
EX_dad_2[fe]	181.566	139.693	238.453	141.041	133.949	132.915	144.919	136.371	196.651	139.419	187.582	175.928	207.201	146.952	225.311	147.692	183.779	162.362	182.618	181.406	250.368	177.86	175.901	223.946	140.642	143.555	155.788	169.522	157.084	148.907	177.938	176.624	65.7021	221.283	176.519	137.502	260.244	152.245	160.564	138.598
EX_dchac[fe]	77.2227	27.6093	0.179681	32.1807	24.8811	3.14629	43.473	19.8619	0.176402	61.3446	9.57556	146.4	37.8928	17.7779	0.487381	47.0436	127.176	11.6765	135.866	104.97	166.323	97.0066	47.7127	108.749	44.7992	30.4775	49.953	93.9161	66.7391	56.9328	71.4423	93.4415	29.6717	8.35611	129.311	53.6819	0.516972	63.5391	89.7102	8.70545
EX_dcyt[fe]	377.542	314.301	400.018	280.481	293.78	242.123	316.764	288.583	353.164	271	337.504	310.31	362.747	323.516	400.018	325.848	330.726	334.062	365.847	349.319	386.301	362.573	365.098	350.545	313.063	317.665	315.521	327.666	339.131	320.461	333.083	364.292	231.551	299.638	344	304.274	399.931	333.304	340.034	309.211
EX_ddca[fe]	245.039	182.998	367.326	131.14	167.891	111.291	162.286	139.899	97.6401	78.8147	183.281	165.394	93.4684	161.3	370.446	192.835	306.745	142.759	275.654	252.548	240.395	103.017	182.306	201.617	172.351	167.728	198.499	110.994	185.766	180.215	231.38	220.24	48.1629	232.938	210.597	180.585	349.516	255.24	195.851	126.285
EX_dextran40[fe]	0	0	0	0	0	0	0	0	0	0	0	0	0	0	0	0	0	0	0	0	0	0	0	0	0	0	0	0	0	0	0	0	0	0	0	0	0	0	0	0
EX_dextrin[fe]	0	0	0	0	0	0	0	0	0	0	0	0	0	0	0	0	0	0	0	0	0	0	0	0	0	0	0	0	0	0	0	0	0	0	0	0	0	0	0	0
EX_dgchol[fe]	0	0	0	0	0	0	0	0	0	0	0	0	0	0	0	0	0	0	0	0	0	0	0	0	0	0	0	0	0	0	0	0	0	0	0	0	0	0	0	0
EX_dgsn[fe]	173.433	43.4985	223.882	150.162	71.3121	130.667	57.2549	134.209	231.888	148.469	49.0877	174.138	223.484	68.3938	51.6317	69.8771	196.84	67.9471	183.237	163.403	286.133	157.511	164.696	256.557	60.4279	48.7477	184.357	139.885	97.2719	79.1917	179.047	159.656	50.3288	198.767	186.891	71.4101	242.374	107.39	114.143	51.5567
EX_dhcinnm[fe]	0	0	0	0	0	0	0	0	0	0	0	0	0	0	0	0	0	0	0	0	0	0	0	0	0	0	0	0	0	0	0	0	0	0	0	0	0	0	0	0
EX_dhpppn[fe]	0.0683984	0	0.0998402	1.4902	1.21444	1.0621	0.110376	0.494308	0.0882012	1.62943	18.0644	4.27638	9.70093	1.11236	0.175794	0	0.028116	31.9321	0	2.62335	121.013	0	0	23.7179	0.165844	0	0	1.14977	0	0	0.31541	0	6.88567	59.6399	0.0298787	0.283785	0.392729	0	0.162362	12.3831
EX_diact[fe]	68.3662	26.2886	322.854	74.5877	37.82	51.3521	45.5205	41.7991	395.954	127.802	361.571	257.774	262.656	40.1972	399.333	48.2516	128.593	352.823	138.724	138.006	232.963	57.6097	54.1221	110.386	47.2608	38.144	58.1166	200.342	68.1854	64.728	64.7633	80.4376	364.836	199.737	118.03	54.3607	350.746	64.4717	69.6893	378.542
EX_din[fe]	0	0	0	0	0	0	0	0	0	0	0	0	0	0	0	0	0	0	0	0	0	0	0	0	0	0	0	0	0	0	0	0	0	0	0	0	0	0	0	0
EX_dms[fe]	0	0	0	0	0	0	0	0	0	0	0	0	0	0	0	0	0	0	0	0	0	0	0	0	0	0	0	0	0	0	0	0	0	0	0	0	0	0	0	0
EX_dmso[fe]	0	0	0	0	0	0	0	0	0	0	0	0	0	0	0	0	0	0	0	0	0	0	0	0	0	0	0	0	0	0	0	0	0	0	0	0	0	0	0	0
EX_dopa[fe]	0	0	0	0	0	0	0	0	0	0	0	0	0	0	0	0	0	0	0	0	0	0	0	0	0	0	0	0	0	0	0	0	0	0	0	0	0	0	0	0
EX_dpcoa[fe]	0	0	0	0	0	0	0	0	0	0	0	0	0	0	0	0	0	0	0	0	0	0	0	0	0	0	0	0	0	0	0	0	0	0	0	0	0	0	0	0
EX_drib[fe]	0	0	0	0	0	0	0	0	0	0	0	0	0	0	0	0	0	0	0	0	0	0	0	0	0	0	0	0	0	0	0	0	0	0	0	0	0	0	0	0
EX_dsT_antigen[fe]	0	0	0	0	0	0	0	0	0	0	0	0	0	0	0	0	0	0	0	0	0	0	0	0	0	0	0	0	0	0	0	0	0	0	0	0	0	0	0	0
EX_dtmp[fe]	18.1539	11.986	0.17968	18.2211	18.1939	0.39393	10.6699	18.231	0	18.21	0.108889	12.2737	0.265805	18.2095	0.0359656	16.3335	18.0437	0.139432	13.0649	18.1382	0.133714	7.57194	18.2045	14.2454	5.15286	11.994	18.1792	3.66036	18.1611	7.79523	0.8826	18.1827	2.59706	18.0865	18.1208	2.93037	0	6.4373	1.03574	0
EX_dttp[fe]	6.0513	6.06216	1.26259	6.0737	6.06464	0.0647985	6.07723	6.07699	0.049066	0.182402	0.365492	0	0	6.06985	0.0618851	6.05198	6.01458	0.262642	6.03699	6.04606	1.54319	3.96341	6.06816	0.0219219	6.05782	6.07935	6.05974	0	6.0537	6.05859	6.03955	6.06091	0.503727	0.1732	6.04026	6.03903	0.0720664	6.04912	6.05554	1.55077
EX_duri[fe]	0	0	0	0	0	0	0	0	0	0	0	0	0	0	0	0	0	0	0	0	0	0	0	0	0	0	0	0	0	0	0	0	0	0	0	0	0	0	0	0
EX_etha[fe]	0	0	0	0	0	0	0	0	0	0	0	0	0	0	0	0	0	0	0	0	0	0	0	0	0	0	0	0	0	0	0	0	0	0	0	0	0	0	0	0
EX_ethso3[fe]	0	0	0	0	0	0	0	0	0	0	0	0	0	0	0	0	0	0	0	0	0	0	0	0	0	0	0	0	0	0	0	0	0	0	0	0	0	0	0	0
EX_etoh[fe]	387.1	373.31	400.034	353.01	384.182	363.168	293.409	370.329	399.788	382.651	400.017	375.124	400.16	355.291	400.098	387.88	398.713	400.122	390.715	394.635	399.902	314.772	350.651	400.22	380.853	321.35	348.991	308.722	357.598	378.848	400.19	318.76	394.677	399.18	389.843	378.51	400.098	398.454	398.544	399.025
EX_f1a[fe]	0	0	0	0	0	0	0	0	0	0	0	0	0	0	0	0	0	0	0	0	0	0	0	0	0	0	0	0	0	0	0	0	0	0	0	0	0	0	0	0
EX_fe2[fe]	0.00208177	0.00154812	1.49702e-05	0.00401818	0.00108081	0.00167501	0.00155648	0.00168037	1.39353e-05	0.0028176	0.000191596	0.00251616	0.00210059	0.000781072	1.20837e-05	0.00188724	0.00329445	0.00084909	0.00212037	0.00199194	0.00116162	0.00377725	0.00228318	0.00348219	0.00244066	0.000622014	0.00294875	0.00187895	0.00257226	0.00154428	0.00550252	0.00204865	0.000539059	0.00190495	0.00308064	0.00156402	8.05045e-06	0.00378332	0.00127822	0.000109358
EX_fe3[fe]	0.00201338	0.00154812	1.42061e-05	0.00334188	0.000980613	0.00110188	0.00152238	0.00167425	8.48748e-06	0.0028176	0.000191596	0.00212519	0.00210059	0.00077847	1.16817e-05	0.00181969	0.00307575	0.00084909	0.00207751	0.00182946	0.00116066	0.00373971	0.00228221	0.00348211	0.00211032	0.000621162	0.00294804	0.00151685	0.0024479	0.00144617	0.00528776	0.00198242	0.000539059	0.00188902	0.00305705	0.00155838	7.08875e-06	0.00361008	0.00116493	9.60328e-05
EX_fecrm[fe]	0	0	0	0	0	0	0	0	0	0	0	0	0	0	0	0	0	0	0	0	0	0	0	0	0	0	0	0	0	0	0	0	0	0	0	0	0	0	0	0
EX_fol[fe]	114.865	88.9458	149.596	87.175	67.6204	76.0869	91.2752	73.1728	124.167	82.3876	116.817	109.307	133.362	93.8072	143.69	92.7993	115.821	113.437	114.731	114.771	153.042	111.551	112.306	136.059	73.5112	91.8645	99.2043	107.542	100.237	88.1525	117.536	112.598	62.1422	138.931	111.192	87.1694	163.966	98.8752	101.057	105.166
EX_for[fe]	400.22	400.21	400.203	356.382	388.22	363.17	377.435	396.346	399.788	400.2	400.16	375.125	400.16	400.032	400.134	396.127	400.045	400.18	400.2	400.22	399.902	398.427	400.22	400.22	390.9	400.145	400.22	399.803	376.42	387.458	400.19	388.104	400.16	399.18	397.348	389.197	400.098	400.17	398.544	399.025
EX_fru[fe]	358.006	329.092	325.107	103.337	320.094	53.1123	269.169	257.304	396.092	144.962	371.256	338.669	363.684	319.687	399.746	356.391	276.39	378.585	347.797	363.244	296.519	313.744	276.276	320.322	363.495	302.185	150.903	294.55	335.433	361.09	163.064	260.878	393.473	291.504	303.987	310.916	351.593	269.471	337.092	390.397
EX_fuc1p_L[fe]	0	0	0	0	0	0	0	0	0	0	0	0	0	0	0	0	0	0	0	0	0	0	0	0	0	0	0	0	0	0	0	0	0	0	0	0	0	0	0	0
EX_fuc_L[fe]	0	0	0	0	0	0	0	0	0	0	0	0	0	0	0	0	0	0	0	0	0	0	0	0	0	0	0	0	0	0	0	0	0	0	0	0	0	0	0	0
EX_fum[fe]	381.259	370.984	399.704	354.965	379.614	399.522	281.836	361.139	273.835	321.256	399.863	394.687	397.397	341.509	399.952	386.971	330.295	397.68	352.682	372.997	392.273	379.008	378.89	365.719	387.067	315.399	303.197	273.93	340.097	371.052	380.255	334.113	399.543	270.173	366.396	305.815	399.529	397.204	390.947	394.33
EX_g6p[fe]	9.13123	0	18.3413	10.9678	2.97833	14.0883	0.160565	0.370731	18.2102	1.20166	18.3915	2.96289	11.698	7.70854	18.3296	2.47598	0.0693478	18.3724	2.8962	2.30609	18.1955	9.12995	9.17123	15.1623	1.04896	0.0141684	0.0585762	2.71389	0	0.474799	9.1928	0.755804	8.72647	10.71	0.825028	0.334416	18.2712	0	5.59659	18.3958
EX_gal[fe]	4.5846	4.5846	4.5846	4.5846	4.5846	4.5846	4.5846	4.5846	4.5846	4.5846	4.5846	4.5846	4.5846	4.5846	4.5846	4.5846	4.5846	4.5846	4.5846	4.5846	4.5846	4.5846	4.5846	4.5846	4.5846	4.5846	4.5846	4.5846	4.5846	4.5846	4.5846	4.5846	4.5846	4.5846	4.5846	4.5846	4.5846	4.5846	4.5846	4.5846
EX_galct_D[fe]	0	0	0	0	0	0	0	0	0	0	0	0	0	0	0	0	0	0	0	0	0	0	0	0	0	0	0	0	0	0	0	0	0	0	0	0	0	0	0	0
EX_galctn_D[fe]	0	0	0	0	0	0	0	0	0	0	0	0	0	0	0	0	0	0	0	0	0	0	0	0	0	0	0	0	0	0	0	0	0	0	0	0	0	0	0	0
EX_galmannan[fe]	0	0	0	0	0	0	0	0	0	0	0	0	0	0	0	0	0	0	0	0	0	0	0	0	0	0	0	0	0	0	0	0	0	0	0	0	0	0	0	0
EX_galt[fe]	0	0	0	0	0	0	0	0	0	0	0	0	0	0	0	0	0	0	0	0	0	0	0	0	0	0	0	0	0	0	0	0	0	0	0	0	0	0	0	0
EX_galur[fe]	0	0	0	0	0	0	0	0	0	0	0	0	0	0	0	0	0	0	0	0	0	0	0	0	0	0	0	0	0	0	0	0	0	0	0	0	0	0	0	0
EX_gam26s[fe]	0	0	0	0	0	0	0	0	0	0	0	0	0	0	0	0	0	0	0	0	0	0	0	0	0	0	0	0	0	0	0	0	0	0	0	0	0	0	0	0
EX_gam[fe]	170.378	258.269	149.518	45.2125	281.808	10.441	176.09	195.682	31.7698	0.325554	10.9978	0.176265	5.03954	235.56	18.3777	232.133	39.8751	23.3808	109.223	113.763	100.579	9.49818	86.2492	0.664353	220.228	237.244	57.7852	3.58759	153.329	224.45	16.2067	92.3332	7.29368	71.1104	58.8611	220.883	78.9142	121.742	219.228	15.9824
EX_gbbtn[fe]	0	0	0	0	0	0	0	0	0	0	0	0	0	0	0	0	0	0	0	0	0	0	0	0	0	0	0	0	0	0	0	0	0	0	0	0	0	0	0	0
EX_gcald[fe]	122.383	97.6475	169.16	102.997	97.7986	85.3719	100.066	97.1817	136.516	90.8634	126.414	124.154	145.463	105.249	155.96	100.725	124.759	126.621	122.886	127.535	197.579	119.472	121.607	153.058	96.8711	101.225	108.024	119.088	108.129	102.865	130.94	121.307	64.5234	162.917	120.715	96.0431	190.302	106.854	111.505	114.676
EX_gchola[fe]	0	0	0	0	0	0	0	0	0	0	0	0	0	0	0	0	0	0	0	0	0	0	0	0	0	0	0	0	0	0	0	0	0	0	0	0	0	0	0	0
EX_glc_D[fe]	49.8748	35.5117	27.5632	28.8838	28.5059	27.7836	34.9809	23.2811	27.521	28.1921	27.5573	29.2831	11.8126	41.0735	27.521	38.41	48.4093	28.3836	36.2309	44.026	27.8225	32.895	54.3086	37.1941	32.0429	35.7325	37.948	31.6894	43.4581	32.7178	32.0655	60.7559	29.2524	45.5734	40.3842	29.6249	27.521	32.1982	28.5414	27.521
EX_glcmannan[fe]	0	0	0	0	0	0	0	0	0	0	0	0	0	0	0	0	0	0	0	0	0	0	0	0	0	0	0	0	0	0	0	0	0	0	0	0	0	0	0	0
EX_glcn[fe]	69.9137	26.6434	320.529	64.8639	31.6989	50.7936	45.4101	28.6666	292.142	127.639	361.571	253.108	240.959	39.8891	366.97	47.3431	125.847	347.367	136.753	150.923	231.221	56.9815	53.0381	135.861	47.7383	38.0056	57.1422	199.83	66.4775	62.3019	50.05	78.2567	296.118	198.86	113.389	52.9818	348.385	61.0496	67.2923	356.603
EX_glcr[fe]	0	0	0	0	0	0	0	0	0	0	0	0	0	0	0	0	0	0	0	0	0	0	0	0	0	0	0	0	0	0	0	0	0	0	0	0	0	0	0	0
EX_glcur[fe]	0	0	0	0	0	0	0	0	0	0	0	0	0	0	0	0	0	0	0	0	0	0	0	0	0	0	0	0	0	0	0	0	0	0	0	0	0	0	0	0
EX_gln_L[fe]	389.865	400.204	400.177	400.076	394.702	400.2	372.596	396.737	400.15	400.181	400.16	399.787	400.16	400.21	400.17	399.404	367.473	400.18	393.665	375.618	399.966	392.766	400.063	400.125	372.194	400.21	400.102	346.328	376.045	382.475	367.701	378.413	400.16	400.113	394.541	388.642	400.17	373.941	386.911	399.895
EX_glu_L[fe]	399.829	398.242	258.976	361.001	385.358	386.258	371.983	388.505	399.866	351.16	225.829	400.146	263.198	389.865	88.0374	395.359	363.561	289.065	394.418	394.246	399.973	397.555	395.576	377.501	400.133	400.21	365.492	400.073	379.428	389.975	400.119	388.082	400.16	142.017	397.507	341.458	181.999	400.079	400.137	293.625
EX_glutar[fe]	0.0391992	0.0987116	73.1171	13.0055	9.78778	182.706	0	0.326206	0	0	3.87667	0.109759	0.312529	6.28407	0.0359656	0	0	0	0	0	10.7113	0.0306048	0	5.47507	0	0	0.117152	0	0	0	0	0.0457526	0	0.343444	0	0.101262	47.7193	0	0	0
EX_gly[fe]	400.22	400.21	400.24	356.653	393.855	363.25	400.23	399.934	399.888	400.2	400.16	375.211	400.16	400.132	400.17	396.225	400.145	400.18	400.2	400.22	400.2	400.26	400.22	400.22	390.995	400.21	400.22	399.902	394.764	397.365	400.19	400.26	400.16	399.279	400.08	400.258	400.17	400.17	398.643	399.369
EX_glyasn[fe]	0	0	0	0	0	0	0	0	0	0	0	0	0	0	0	0	0	0	0	0	0	0	0	0	0	0	0	0	0	0	0	0	0	0	0	0	0	0	0	0
EX_glyasp[fe]	0	0	0	0	0	0	0	0	0	0	0	0	0	0	0	0	0	0	0	0	0	0	0	0	0	0	0	0	0	0	0	0	0	0	0	0	0	0	0	0
EX_glyb[fe]	41.845	37.545	191.248	54.6413	31.8278	30.9938	41.4718	23.6173	51.6138	41.4138	51.7499	47.5159	67.9881	41.8872	91.9299	42.1595	44.0246	69.7435	43.2217	46.4889	155.067	42.9194	42.4542	45.4454	41.3649	41.3894	42.3425	45.3507	42.9588	43.8213	73.5566	46.3121	48.2362	113.028	46.9961	42.9137	122.712	44.673	43.8104	55.7467
EX_glyc3p[fe]	18.0539	18.0865	18.2413	18.1211	18.0939	18.2225	18.1317	18.131	18.1102	18.11	18.2915	18.111	18.1346	18.1095	18.2296	18.0559	17.9437	18.2724	18.011	18.0382	18.0955	18.0536	18.1045	18.0231	18.0735	18.138	18.0792	18.1638	18.0611	18.0758	18.0187	18.0827	18.2996	17.9865	18.0208	18.0171	18.1712	18.0474	18.0666	18.2958
EX_glyc[fe]	398.079	385.053	400.203	358.232	356.717	295.173	383.893	397.919	400.101	394.109	400.16	396.494	400.131	397.781	400.161	395.366	388.85	400.18	380.159	394.468	400.096	312.537	373.281	399.088	394.699	398.285	399.236	387.753	379.227	394.397	400.136	366.898	397.189	398.913	365.099	394.211	400.17	390.707	400.168	400.027
EX_glyclt[fe]	119.235	94.018	296.846	87.1107	95.7702	36.653	96.8922	93.9894	158.613	59.2357	177.383	125.758	89.0313	101.403	395.999	98.2827	122.67	127.79	120.534	129.426	226.962	67.2833	98.8395	127.771	94.0293	97.6252	105.036	99.0301	105.128	100.27	101.403	118.519	37.5724	180.644	118.239	93.4063	302.974	104.149	108.662	120.404
EX_glycys[fe]	0	0	0	0	0	0	0	0	0	0	0	0	0	0	0	0	0	0	0	0	0	0	0	0	0	0	0	0	0	0	0	0	0	0	0	0	0	0	0	0
EX_glygln[fe]	0	0	0	0	0	0	0	0	0	0	0	0	0	0	0	0	0	0	0	0	0	0	0	0	0	0	0	0	0	0	0	0	0	0	0	0	0	0	0	0
EX_glyglu[fe]	0	0	0	0	0	0	0	0	0	0	0	0	0	0	0	0	0	0	0	0	0	0	0	0	0	0	0	0	0	0	0	0	0	0	0	0	0	0	0	0
EX_glygn2[fe]	0	0	0	0	0	0	0	0	0	0	0	0	0	0	0	0	0	0	0	0	0	0	0	0	0	0	0	0	0	0	0	0	0	0	0	0	0	0	0	0
EX_glygn4[fe]	0	0	0	0	0	0	0	0	0	0	0	0	0	0	0	0	0	0	0	0	0	0	0	0	0	0	0	0	0	0	0	0	0	0	0	0	0	0	0	0
EX_glygn5[fe]	0	0	0	0	0	0	0	0	0	0	0	0	0	0	0	0	0	0	0	0	0	0	0	0	0	0	0	0	0	0	0	0	0	0	0	0	0	0	0	0
EX_glyleu[fe]	0	0	0	0	0	0	0	0	0	0	0	0	0	0	0	0	0	0	0	0	0	0	0	0	0	0	0	0	0	0	0	0	0	0	0	0	0	0	0	0
EX_glymet[fe]	0	0	0	0	0	0	0	0	0	0	0	0	0	0	0	0	0	0	0	0	0	0	0	0	0	0	0	0	0	0	0	0	0	0	0	0	0	0	0	0
EX_glyphe[fe]	0	0	0	0	0	0	0	0	0	0	0	0	0	0	0	0	0	0	0	0	0	0	0	0	0	0	0	0	0	0	0	0	0	0	0	0	0	0	0	0
EX_glypro[fe]	0	0	0	0	0	0	0	0	0	0	0	0	0	0	0	0	0	0	0	0	0	0	0	0	0	0	0	0	0	0	0	0	0	0	0	0	0	0	0	0
EX_glytyr[fe]	0	0	0	0	0	0	0	0	0	0	0	0	0	0	0	0	0	0	0	0	0	0	0	0	0	0	0	0	0	0	0	0	0	0	0	0	0	0	0	0
EX_gncore1[fe]	0	0	0	0	0	0	0	0	0	0	0	0	0	0	0	0	0	0	0	0	0	0	0	0	0	0	0	0	0	0	0	0	0	0	0	0	0	0	0	0
EX_gncore2[fe]	0	0	0	0	0	0	0	0	0	0	0	0	0	0	0	0	0	0	0	0	0	0	0	0	0	0	0	0	0	0	0	0	0	0	0	0	0	0	0	0
EX_gsn[fe]	207.082	162.681	275.488	59.5082	154.68	34.0104	168.659	156.674	158.525	20.3182	176.939	11.5289	31.6354	170.557	269.629	173.877	75.2855	122.989	133.743	143.86	125.249	99.5603	150.992	53.4936	166.428	165.541	123.918	98.1614	185.557	174.174	31.8027	198.094	16.1794	207.319	90.9257	160.549	191.073	130.054	186.676	101.537
EX_gthox[fe]	0.05	0.05	0.05	0.0499993	0.0499786	0.05	0.0499122	0.0499865	0.05	0.05	0.05	0.05	0.05	0.05	0.05	0.05	0.05	0.05	0.05	0.05	0.0499992	0.0499931	0.05	0.05	0.05	0.05	0.05	0.05	0.0499294	0.0499621	0.05	0.0499534	0.05	0.05	0.0499898	0.0499576	0.05	0.05	0.05	0.0499991
EX_gthrd[fe]	0.2	0.2	0.2	0.199999	0.199957	0.2	0.199824	0.199973	0.2	0.2	0.2	0.2	0.2	0.2	0.2	0.2	0.2	0.2	0.2	0.2	0.199998	0.199986	0.2	0.2	0.2	0.2	0.2	0.2	0.199859	0.199924	0.2	0.199907	0.2	0.2	0.19998	0.199915	0.2	0.2	0.2	0.199998
EX_gua[fe]	226.123	175.814	225.955	166.433	167.287	140.097	180.076	168.817	242.7	163.83	49.73	174.138	223.481	181.846	51.7296	187.735	230.475	68.3492	229.488	226.673	301.975	225.904	220.66	274.642	180.651	177.266	197.694	210.994	199.018	188.11	194.938	220.559	56.6274	190.117	225.676	173.613	242.446	195.708	201.486	53.8359
EX_h2[fe]	341.479	351.911	294.25	278.535	355.436	35.9556	312.086	353.402	65.0571	273.02	200.179	251.011	149.364	345.096	364.357	343.342	314.81	168.351	326.749	320.294	351.392	195.524	270.653	348.056	276.076	366.48	345.141	229.805	298.984	335.194	300.107	316.912	68.6202	288.418	268.712	309.747	190.083	285.103	340.207	118.948
EX_h2o[fe]	400.22	400.21	400.24	400.27	400.24	400.2	400.24	400.24	400.15	400.2	400.16	400.24	400.16	400.21	400.17	400.18	400.2	400.18	400.2	400.22	400.2	400.26	400.22	400.22	400.26	400.21	400.22	400.19	400.21	400.23	400.19	400.28	400.16	400.19	400.25	400.26	400.17	400.17	400.23	400.14
EX_h2s[fe]	24.104	24.3126	320.891	80.6435	39.6659	47.796	23.8446	47.4024	184.792	24.6134	122.537	31.8123	55.0096	48.584	253.659	26.1116	27.3554	110.693	27.2428	63.6086	200.005	25.0796	57.9979	39.4882	23.7905	30.5891	30.7206	30.0996	25.1064	35.6414	74.3709	28.5112	34.5574	185.045	29.2854	25.537	199.097	26.8699	47.3591	89.3056
EX_h[fe]	400.22	400.21	400.24	400.27	400.24	400.2	400.24	400.24	400.15	400.2	400.16	400.24	400.16	400.21	400.17	400.18	400.2	400.18	400.2	400.22	400.2	400.26	400.22	400.22	400.26	400.21	400.22	400.19	400.21	400.23	400.19	400.28	400.16	400.19	400.25	400.26	400.17	400.17	400.23	400.14
EX_ha[fe]	0	0	0	0	0	0	0	0	0	0	0	0	0	0	0	0	0	0	0	0	0	0	0	0	0	0	0	0	0	0	0	0	0	0	0	0	0	0	0	0
EX_ha_deg1[fe]	0	0	0	0	0	0	0	0	0	0	0	0	0	0	0	0	0	0	0	0	0	0	0	0	0	0	0	0	0	0	0	0	0	0	0	0	0	0	0	0
EX_ha_pre1[fe]	0	0	0	0	0	0	0	0	0	0	0	0	0	0	0	0	0	0	0	0	0	0	0	0	0	0	0	0	0	0	0	0	0	0	0	0	0	0	0	0
EX_hdca[fe]	196.465	142.163	331.056	159.02	131.385	90.9456	131.153	110.319	122.925	148.111	199.712	224.794	206.19	128.062	322.585	152.153	264.069	154.842	229.663	204.749	330.993	191.519	173.711	314.024	137.089	133.406	157.413	174.176	149.634	143.656	128.909	177.106	56.1161	316.539	203.92	143.808	349.412	197.955	156.079	137.633
EX_hexs[fe]	0	0	0	0	0	0	0	0	0	0	0	0	0	0	0	0	0	0	0	0	0	0	0	0	0	0	0	0	0	0	0	0	0	0	0	0	0	0	0	0
EX_hg2[fe]	0	0	0	0	0	0	0	0	0	0	0	0	0	0	0	0	0	0	0	0	0	0	0	0	0	0	0	0	0	0	0	0	0	0	0	0	0	0	0	0
EX_his_L[fe]	297.802	221.362	298.003	208.88	205.011	110.143	228.936	207.002	284.949	195.603	203.202	231.433	227.797	226.263	359.722	236.257	307.757	176.52	299.258	290.474	367.921	299.983	284.862	372.539	225.626	223.077	239.036	261.082	258.247	233.012	306.617	290.637	63.4723	307.974	299.81	216.881	304.413	256.131	250.35	138.669
EX_hista[fe]	35.8482	2.80006	323.902	43.2509	13.1533	54.7626	2.04753	24.1016	340.092	73.24	326.585	121.995	261.938	27.8272	380.827	2.87538	31.3825	319.833	3.94915	35.7607	165.455	12.0008	47.7609	86.491	3.74831	10.8587	11.311	111.603	1.84361	12.9259	61.6756	6.86874	220.508	211.074	11.53	2.79785	351.449	4.72161	32.6654	297.415
EX_hom_L[fe]	0	0	0	0	0	0	0	0	0	0	0	0	0	0	0	0	0	0	0	0	0	0	0	0	0	0	0	0	0	0	0	0	0	0	0	0	0	0	0	0
EX_homogal[fe]	0	0	0	0	0	0	0	0	0	0	0	0	0	0	0	0	0	0	0	0	0	0	0	0	0	0	0	0	0	0	0	0	0	0	0	0	0	0	0	0
EX_hspg[fe]	0	0	0	0	0	0	0	0	0	0	0	0	0	0	0	0	0	0	0	0	0	0	0	0	0	0	0	0	0	0	0	0	0	0	0	0	0	0	0	0
EX_hspg_degr_10[fe]	0	0	0	0	0	0	0	0	0	0	0	0	0	0	0	0	0	0	0	0	0	0	0	0	0	0	0	0	0	0	0	0	0	0	0	0	0	0	0	0
EX_hspg_degr_11[fe]	0	0	0	0	0	0	0	0	0	0	0	0	0	0	0	0	0	0	0	0	0	0	0	0	0	0	0	0	0	0	0	0	0	0	0	0	0	0	0	0
EX_hspg_degr_12[fe]	0	0	0	0	0	0	0	0	0	0	0	0	0	0	0	0	0	0	0	0	0	0	0	0	0	0	0	0	0	0	0	0	0	0	0	0	0	0	0	0
EX_hspg_degr_13[fe]	0	0	0	0	0	0	0	0	0	0	0	0	0	0	0	0	0	0	0	0	0	0	0	0	0	0	0	0	0	0	0	0	0	0	0	0	0	0	0	0
EX_hspg_degr_14[fe]	0	0	0	0	0	0	0	0	0	0	0	0	0	0	0	0	0	0	0	0	0	0	0	0	0	0	0	0	0	0	0	0	0	0	0	0	0	0	0	0
EX_hspg_degr_15[fe]	0	0	0	0	0	0	0	0	0	0	0	0	0	0	0	0	0	0	0	0	0	0	0	0	0	0	0	0	0	0	0	0	0	0	0	0	0	0	0	0
EX_hspg_degr_1[fe]	0	0	0	0	0	0	0	0	0	0	0	0	0	0	0	0	0	0	0	0	0	0	0	0	0	0	0	0	0	0	0	0	0	0	0	0	0	0	0	0
EX_hspg_degr_2[fe]	0	0	0	0	0	0	0	0	0	0	0	0	0	0	0	0	0	0	0	0	0	0	0	0	0	0	0	0	0	0	0	0	0	0	0	0	0	0	0	0
EX_hspg_degr_3[fe]	0	0	0	0	0	0	0	0	0	0	0	0	0	0	0	0	0	0	0	0	0	0	0	0	0	0	0	0	0	0	0	0	0	0	0	0	0	0	0	0
EX_hspg_degr_4[fe]	0	0	0	0	0	0	0	0	0	0	0	0	0	0	0	0	0	0	0	0	0	0	0	0	0	0	0	0	0	0	0	0	0	0	0	0	0	0	0	0
EX_hspg_degr_5[fe]	0	0	0	0	0	0	0	0	0	0	0	0	0	0	0	0	0	0	0	0	0	0	0	0	0	0	0	0	0	0	0	0	0	0	0	0	0	0	0	0
EX_hspg_degr_6[fe]	0	0	0	0	0	0	0	0	0	0	0	0	0	0	0	0	0	0	0	0	0	0	0	0	0	0	0	0	0	0	0	0	0	0	0	0	0	0	0	0
EX_hspg_degr_7[fe]	0	0	0	0	0	0	0	0	0	0	0	0	0	0	0	0	0	0	0	0	0	0	0	0	0	0	0	0	0	0	0	0	0	0	0	0	0	0	0	0
EX_hspg_degr_8[fe]	0	0	0	0	0	0	0	0	0	0	0	0	0	0	0	0	0	0	0	0	0	0	0	0	0	0	0	0	0	0	0	0	0	0	0	0	0	0	0	0
EX_hspg_degr_9[fe]	0	0	0	0	0	0	0	0	0	0	0	0	0	0	0	0	0	0	0	0	0	0	0	0	0	0	0	0	0	0	0	0	0	0	0	0	0	0	0	0
EX_hspg_rest[fe]	0	0	0	0	0	0	0	0	0	0	0	0	0	0	0	0	0	0	0	0	0	0	0	0	0	0	0	0	0	0	0	0	0	0	0	0	0	0	0	0
EX_hxan[fe]	45.5297	53.7216	29.3035	44.9492	23.4852	20.6338	30.3031	24.0849	114.698	85.765	184.687	158.719	171.985	38.1414	3.5288	51.5757	90.6208	233.286	45.9233	73.1352	21.6522	74.1901	87.6227	30.8345	56.2014	29.223	36.8427	124.439	58.6978	47.6129	164.029	32.9113	153.94	0.253266	66.3978	37.1936	48.05	114.934	50.2467	216.622
EX_icdchol[fe]	91.7447	65.9426	0.472428	69.4971	47.8356	2.99174	47.9999	27.698	0.176402	76.0211	0.696666	155.222	2.85621	33.6971	0.695106	69.0678	234.921	18.9718	151.817	118.991	95.1355	81.769	66.5086	109.749	55.3027	51.9049	78.8942	104.596	73.9806	66.2045	204.262	100.602	35.7414	11.8906	132.84	66.286	0.8997	144.565	68.5927	5.97679
EX_idon_L[fe]	0.0683984	0	291.277	20.2353	4.43667	26.7854	0.110376	0.494308	51.4765	1.62943	176.242	4.27638	9.70093	1.11236	363.123	0	0.028116	116.872	0	4.57983	121.013	0	0	23.7179	0.165844	0	0	5.16671	0	0	0.31541	0	6.88567	179.28	0.0298787	0.283785	188.31	0	0.162362	98.2203
EX_idour[fe]	0	0	0	0	0	0	0	0	0	0	0	0	0	0	0	0	0	0	0	0	0	0	0	0	0	0	0	0	0	0	0	0	0	0	0	0	0	0	0	0
EX_ile_L[fe]	257.359	140.673	397.94	287.876	100.128	260.781	195.666	191.984	399.145	347.803	383.698	371.133	399.842	151.793	399.817	156.072	312.045	399.585	284.324	284.726	397.298	381.587	292.736	398.79	165.888	161.044	306.955	387.081	220.019	161.262	380.81	294.783	399.095	298.32	318.668	116.654	399.765	245.567	178.956	396.499
EX_ind3ac[fe]	81.8659	37.545	147.878	54.1022	31.2067	14.4099	46.1128	23.4392	31.858	12.8763	20.1289	17.0252	29.98	54.556	18.907	66.8215	38.0755	52.3271	72.3459	76.251	113.37	18.4929	45.7411	25.7345	51.4686	42.1681	45.6464	16.3931	90.3832	61.3723	33.7406	60.9052	19.4034	116.144	48.1584	55.5271	79.3691	66.4751	56.9725	17.8704
EX_ind3ppa[fe]	33.7451	2.05036	0.0998402	1.4902	1.21444	1.0621	0.210753	1.99628	0.0882012	5.00052	18.0644	10.1455	135.799	16.7415	0.175794	6.45954	2.66493	31.9321	6.77881	2.62335	132.673	75.4128	81.1887	134.523	2.46156	0.258379	0.555762	1.14977	0.261533	5.2549	69.4354	17.2885	10.7663	59.6399	18.05	1.9365	0.392729	3.50137	55.9367	12.3831
EX_indole[fe]	301.931	246.161	332.092	109.306	234.488	72.6237	246.292	234.413	158.775	88.6923	199.621	162.694	226.451	260.377	371.652	250.8	265.469	160.254	288.139	289.142	363.127	249.133	248.76	322.826	232.679	255.9	179.341	250.164	261.523	249.924	171.687	293.629	56.3089	285.284	239.743	241.247	351.907	220.076	270.974	138.351
EX_indprp[fe]	24.1869	0	0.0632268	1.19141	1.17667	0.77786	0.210753	0.247154	0	0.773884	9.03222	1.62277	99.6933	14.2667	0.139828	4.95197	0.028116	24.7323	5.77021	0.0323464	54.3825	34.523	44.863	111.328	1.93208	0.0283368	0.117152	0.261059	0	0.949597	35.1758	1.51161	10.4578	51.5605	1.62018	0.283785	0.0721216	0	11.0308	3.92236
EX_inost[fe]	0	0	0	0	0	0	0	0	0	0	0	0	0	0	0	0	0	0	0	0	0	0	0	0	0	0	0	0	0	0	0	0	0	0	0	0	0	0	0	0
EX_ins[fe]	216.971	166.782	278.152	168.001	158.654	153.671	173.652	161.804	241.012	166.106	215.473	178.238	228.145	176.852	263.254	176.909	218.947	162.362	216.188	218.052	294.55	214.726	213.58	264.709	169.219	170.901	186.026	205.903	188.974	177.636	194.938	211.114	65.7021	260.104	210.537	164.564	306.401	184.782	191.932	138.444
EX_inulin[fe]	0	0	0	0	0	0	0	0	0	0	0	0	0	0	0	0	0	0	0	0	0	0	0	0	0	0	0	0	0	0	0	0	0	0	0	0	0	0	0	0
EX_isetac[fe]	0	0	0	0	0	0	0	0	0	0	0	0	0	0	0	0	0	0	0	0	0	0	0	0	0	0	0	0	0	0	0	0	0	0	0	0	0	0	0	0
EX_isobut[fe]	311.13	354.059	2.6515	99.5549	331.08	4.11869	308.216	250.989	0.313704	98.896	19.4033	165.367	138.655	330.533	0.968796	315.907	278.766	51.3061	277.303	249.957	230.148	250.335	283.516	244.294	288.516	368.202	188.464	196.828	246.393	304.52	289.589	280.114	52.8063	71.7406	217.255	299.51	1.36455	271.524	343.595	20.639
EX_isocapr[fe]	306.185	306.321	2.6515	99.0461	295.724	4.05384	286.867	250.663	0.313704	96.4416	19.3044	164.692	137.586	305.381	0.968796	305.509	251.437	50.9139	277.22	249.824	223.458	240.867	278.609	226.588	288.142	305.796	186.097	192.863	246.258	303.216	288.793	278.352	52.8063	60.1267	211.977	265.366	0.795458	271.236	335.814	15.0735
EX_isochol[fe]	91.7447	65.9426	0.472428	69.4971	47.8356	2.99174	47.9999	27.698	0.176402	76.0211	0.696666	155.222	2.85621	33.6971	0.695106	69.0678	234.921	18.9718	151.817	118.991	95.1355	81.769	66.5086	109.749	55.3027	51.9049	78.8942	104.596	73.9806	66.2045	204.262	100.602	35.7414	11.8906	132.84	66.286	0.8997	144.565	68.5927	5.97679
EX_isoval[fe]	169.965	154.186	1.37567	50.2682	148.469	2.55797	143.539	126.33	0.200953	50.721	18.6844	87.4188	136.692	161.061	0.572295	155.984	127.051	41.423	141.999	126.224	178.065	158.14	179.899	180.555	145.302	153.027	93.3262	97.0066	123.26	154.235	179.114	147.82	31.7863	59.8833	115.014	133.651	0.594093	137.369	195.875	13.7283
EX_ispre[fe]	33.4893	11.9713	0.0631611	1.29484	1.36943	0.393456	2.31581	4.66828	0	0.650871	0.0543896	2.58392	0.236617	24.6277	0	16.3133	31.2938	0.0815704	13.0488	23.8241	0	7.56261	43.5168	14.2279	5.14651	11.8776	14.7788	1.07568	23.8761	7.78563	0.881524	30.6836	2.59387	26.9191	19.0502	2.92677	0	6.42936	0.973766	0
EX_k[fe]	0.00733283	0.00682021	0.00460329	0.00534822	0.00650257	0.00490815	0.00611538	0.00595275	0.00621439	0.0052604	0.00396679	0.00683254	0.0060026	0.00619744	0.00468041	0.00712867	0.00818638	0.00427053	0.00801532	0.00751527	0.00692432	0.00729788	0.0065674	0.00777799	0.00698123	0.00617893	0.0060561	0.00596254	0.00727739	0.00699606	0.00814336	0.0070068	0.00399276	0.00520181	0.00801547	0.00670138	0.0055102	0.00757738	0.00719993	0.00393324
EX_kdo[fe]	0	0	0	0	0	0	0	0	0	0	0	0	0	0	0	0	0	0	0	0	0	0	0	0	0	0	0	0	0	0	0	0	0	0	0	0	0	0	0	0
EX_kesto[fe]	0	0	0	0	0	0	0	0	0	0	0	0	0	0	0	0	0	0	0	0	0	0	0	0	0	0	0	0	0	0	0	0	0	0	0	0	0	0	0	0
EX_kestopt[fe]	0	0	0	0	0	0	0	0	0	0	0	0	0	0	0	0	0	0	0	0	0	0	0	0	0	0	0	0	0	0	0	0	0	0	0	0	0	0	0	0
EX_kestottr[fe]	0	0	0	0	0	0	0	0	0	0	0	0	0	0	0	0	0	0	0	0	0	0	0	0	0	0	0	0	0	0	0	0	0	0	0	0	0	0	0	0
EX_lac_D[fe]	396.871	399.214	400.13	351.625	387.533	242.2	376.511	392.927	399.739	397.226	384.417	371.346	400.131	397.603	400.098	391.464	388.694	400.18	391.144	389.273	399.861	385.375	375.324	398.303	384.584	398.383	399.46	384.594	374.325	382.73	396.854	381.817	391.493	397.826	368.006	384.057	400.098	366.466	397.244	399.025
EX_lac_L[fe]	234.066	88.2405	398.626	309.514	101.773	254.815	82.3883	166.751	396.229	333.59	400.017	368.503	400.102	122.542	400.072	113.196	310.414	399.768	249.798	271.497	399.727	306.768	342.494	384.163	104.564	74.8276	246.513	295.96	163.752	125.529	396.243	235.998	399.941	298.726	280.878	108.609	400.026	236.779	178.758	399.025
EX_lanost[fe]	0	0	0	0	0	0	0	0	0	0	0	0	0	0	0	0	0	0	0	0	0	0	0	0	0	0	0	0	0	0	0	0	0	0	0	0	0	0	0	0
EX_lcts[fe]	0	0	0	0	0	0	0	0	0	0	0	0	0	0	0	0	0	0	0	0	0	0	0	0	0	0	0	0	0	0	0	0	0	0	0	0	0	0	0	0
EX_leu_L[fe]	399.427	397.807	399.675	355.809	384.342	278.977	371.596	388.079	399.398	347.766	383.963	399.69	399.698	388.628	399.684	394.927	363.203	399.73	394.043	393.896	399.561	390.898	378.701	399.007	395.047	399.736	365.054	396.971	379.068	389.293	396.477	387.669	399.705	300.522	377.534	336.828	399.745	366.99	399.314	399.442
EX_levan1000[fe]	0	0	0	0	0	0	0	0	0	0	0	0	0	0	0	0	0	0	0	0	0	0	0	0	0	0	0	0	0	0	0	0	0	0	0	0	0	0	0	0
EX_levanb[fe]	0	0	0	0	0	0	0	0	0	0	0	0	0	0	0	0	0	0	0	0	0	0	0	0	0	0	0	0	0	0	0	0	0	0	0	0	0	0	0	0
EX_levanttr[fe]	0	0	0	0	0	0	0	0	0	0	0	0	0	0	0	0	0	0	0	0	0	0	0	0	0	0	0	0	0	0	0	0	0	0	0	0	0	0	0	0
EX_levantttr[fe]	0	0	0	0	0	0	0	0	0	0	0	0	0	0	0	0	0	0	0	0	0	0	0	0	0	0	0	0	0	0	0	0	0	0	0	0	0	0	0	0
EX_lichn[fe]	0	0	0	0	0	0	0	0	0	0	0	0	0	0	0	0	0	0	0	0	0	0	0	0	0	0	0	0	0	0	0	0	0	0	0	0	0	0	0	0
EX_lmn2[fe]	0	0	0	0	0	0	0	0	0	0	0	0	0	0	0	0	0	0	0	0	0	0	0	0	0	0	0	0	0	0	0	0	0	0	0	0	0	0	0	0
EX_lmn30[fe]	0	0	0	0	0	0	0	0	0	0	0	0	0	0	0	0	0	0	0	0	0	0	0	0	0	0	0	0	0	0	0	0	0	0	0	0	0	0	0	0
EX_lys_L[fe]	397.775	399.036	369.986	341.149	391.469	317.352	399.646	388.794	281.919	328.682	199.557	262.197	227.937	374.825	396.678	391.045	387.275	176.239	397.326	369.34	378.715	393.564	338.34	383.098	384.991	391.073	392.978	291	393.942	385.825	394.266	399.117	71.9703	397.513	379.949	394.661	351.928	366.146	376.562	138.628
EX_lyx_L[fe]	0	0	0	0	0	0	0	0	0	0	0	0	0	0	0	0	0	0	0	0	0	0	0	0	0	0	0	0	0	0	0	0	0	0	0	0	0	0	0	0
EX_mal_L[fe]	285.892	278.112	399.288	312.768	351.314	278.534	209.576	325.585	399.553	287.891	375.088	298.226	362.71	308.95	399.679	305.723	200.019	376.2	266.781	271.076	313.613	185.914	234.685	284.97	261.866	270.705	264.231	196.365	249.958	299.822	140.142	218.513	384.08	279.603	196.82	275.893	399.012	188.425	293.498	385.614
EX_malt[fe]	22.3538	7.9907	0.0421512	1.36285	0.984882	0.26262	7.45995	3.11602	0	0.671136	0.0362963	1.76206	0.245301	16.4388	0	10.889	20.8883	0.862635	8.70991	16.505	0.301518	5.37405	30.0144	9.67313	4.52193	8.21147	10.427	4.16841	15.9371	5.19682	4.54447	33.2349	1.73138	18.0524	12.8632	2.1039	0	4.67718	1.02038	0
EX_malthx[fe]	0	0	0	0	0	0	0	0	0	0	0	0	0	0	0	0	0	0	0	0	0	0	0	0	0	0	0	0	0	0	0	0	0	0	0	0	0	0	0	0
EX_malttr[fe]	33.5307	11.986	0.0632268	2.54035	1.54778	0.39393	11.8744	4.67403	0	1.24221	0.0544444	2.68024	0.454886	24.6581	0	16.3335	31.3325	2.09811	13.0649	24.7574	0.752287	8.38553	45.7932	14.685	7.86416	12.5991	16.2	9.68578	23.9056	7.79523	10.753	54.7215	2.59706	27.1624	19.4415	3.30542	0	7.39949	1.89913	0
EX_man6p[fe]	0	0	0	0	0	0	0	0	0	0	0	0	0	0	0	0	0	0	0	0	0	0	0	0	0	0	0	0	0	0	0	0	0	0	0	0	0	0	0	0
EX_man[fe]	0	0	0	0	0	0	0	0	0	0	0	0	0	0	0	0	0	0	0	0	0	0	0	0	0	0	0	0	0	0	0	0	0	0	0	0	0	0	0	0
EX_mannan[fe]	0	0	0	0	0	0	0	0	0	0	0	0	0	0	0	0	0	0	0	0	0	0	0	0	0	0	0	0	0	0	0	0	0	0	0	0	0	0	0	0
EX_mantr[fe]	0	0	0	0	0	0	0	0	0	0	0	0	0	0	0	0	0	0	0	0	0	0	0	0	0	0	0	0	0	0	0	0	0	0	0	0	0	0	0	0
EX_melib[fe]	0	0	0	0	0	0	0	0	0	0	0	0	0	0	0	0	0	0	0	0	0	0	0	0	0	0	0	0	0	0	0	0	0	0	0	0	0	0	0	0
EX_meoh[fe]	129.567	237.934	1.84633	24.6884	273.316	0.0648472	162.62	184.674	0.0491007	0.223888	0.498889	0	0	223.244	0.0619312	232.133	39.847	0.344408	109.223	109.183	2.26779	5.90296	56.768	0.0219325	200.426	221.116	56.6936	0	152.25	222.963	15.8913	83.242	0.706518	0.210067	57.0421	218.49	0.0721216	118.479	210.98	2.27917
EX_met_D[fe]	0	0	0	0	0	0	0	0	0	0	0	0	0	0	0	0	0	0	0	0	0	0	0	0	0	0	0	0	0	0	0	0	0	0	0	0	0	0	0	0
EX_met_L[fe]	10.3193	10.5279	295.593	66.8588	25.8812	34.0113	10.0599	33.6177	171.007	10.8287	108.753	18.0276	41.2249	34.7993	212.952	12.3269	13.5707	96.9083	13.4581	49.8239	186.221	11.2949	44.2132	25.7035	10.0058	16.8044	16.9359	16.3149	11.3217	21.8567	60.5862	14.7265	20.7727	171.26	15.5007	11.7523	185.312	13.0852	33.5744	75.5209
EX_metala[fe]	0	0	0	0	0	0	0	0	0	0	0	0	0	0	0	0	0	0	0	0	0	0	0	0	0	0	0	0	0	0	0	0	0	0	0	0	0	0	0	0
EX_metsox_R_L[fe]	0	0	0	0	0	0	0	0	0	0	0	0	0	0	0	0	0	0	0	0	0	0	0	0	0	0	0	0	0	0	0	0	0	0	0	0	0	0	0	0
EX_metsox_S_L[fe]	0	0	0	0	0	0	0	0	0	0	0	0	0	0	0	0	0	0	0	0	0	0	0	0	0	0	0	0	0	0	0	0	0	0	0	0	0	0	0	0
EX_mg2[fe]	0.00733283	0.00682021	0.00460329	0.00534822	0.00650257	0.00490815	0.00611538	0.00595275	0.00621439	0.0052604	0.00396679	0.00683254	0.0060026	0.00619744	0.00468041	0.00712867	0.00818638	0.00427053	0.00801532	0.00751527	0.00692432	0.00729788	0.0065674	0.00777799	0.00698123	0.00617893	0.0060561	0.00596254	0.00727739	0.00699606	0.00814336	0.0070068	0.00399276	0.00520181	0.00801547	0.00670138	0.0055102	0.00757738	0.00719993	0.00393324
EX_mn2[fe]	0.00733283	0.00682021	0.00460329	0.00534822	0.00650257	0.00490815	0.00611538	0.00595275	0.00621439	0.0052604	0.00396679	0.00683254	0.0060026	0.00619744	0.00468041	0.00712867	0.00818638	0.00427053	0.00801532	0.00751527	0.00692432	0.00729788	0.0065674	0.00777799	0.00698123	0.00617893	0.0060561	0.00596254	0.00727739	0.00699606	0.00814336	0.0070068	0.00399276	0.00520181	0.00801547	0.00670138	0.0055102	0.00757738	0.00719993	0.00393324
EX_mnl[fe]	129.567	237.934	1.84633	24.6884	273.316	0.0648472	162.62	184.674	0.0491007	0.223888	0.498889	0	0	223.244	0.0619312	232.133	39.847	0.344408	109.223	109.183	2.26779	5.90296	56.768	0.0219325	200.426	221.116	56.6936	0	152.25	222.963	15.8913	83.242	0.706518	0.210067	57.0421	218.49	0.0721216	118.479	210.98	2.27917
EX_mobd[fe]	0	0	0	0	0	0	0	0	0	0	0	0	0	0	0	0	0	0	0	0	0	0	0	0	0	0	0	0	0	0	0	0	0	0	0	0	0	0	0	0
EX_mops[fe]	0	0	0	0	0	0	0	0	0	0	0	0	0	0	0	0	0	0	0	0	0	0	0	0	0	0	0	0	0	0	0	0	0	0	0	0	0	0	0	0
EX_mqn7[fe]	0.00029556	8.56871e-05	1.05642e-06	0.000688945	0.00011872	0.00216174	0.000191479	0.000173476	5.44784e-06	4.73029e-05	0	0.00139207	7.50546e-07	7.92279e-05	1.37427e-06	0.000316231	0.000885309	0	0.000226234	0.000549817	9.57608e-07	0.000332389	4.07051e-05	0.000695489	0.000556485	6.91479e-05	3.11914e-05	0.00121169	0.000704712	0.000349422	0.000434128	0.000206025	0	6.75474e-05	0.000451939	0.000396485	1.64394e-06	0.000521812	0.000230906	1.43601e-05
EX_mqn8[fe]	66.613	45.6675	36.9697	12.6729	39.7499	4.75151	30.9771	30.5833	30.7662	9.4396	24.7551	24.017	75.2313	56.8865	45.6741	51.9984	52.4563	21.943	44.5861	53.1709	45.6966	35.883	67.2853	48.9758	39.0162	44.2128	29.7679	22.2861	51.4491	43.1031	30.5346	59.0322	9.46804	61.6035	43.2495	37.5735	135.547	30.3193	41.1947	33.191
EX_mso3[fe]	0	0	0	0	0	0	0	0	0	0	0	0	0	0	0	0	0	0	0	0	0	0	0	0	0	0	0	0	0	0	0	0	0	0	0	0	0	0	0	0
EX_n2[fe]	0	0.05	61.5534	8.38969	1.63981	4.37338	0.0959902	0.218857	13.2669	0	4.42454	0.123444	2.14981	0.13586	7.68156	0	0.025773	9.6485	0	1.95826	40.9831	0.05	0.05	0.317675	0.05	0	0	1.54483	0	0.05	0.181421	0.05	2.74903	29.5918	0	0.168244	32.9009	0	0.117651	5.7597
EX_n2o[fe]	0	0.05	61.5534	8.38969	1.63981	4.37338	0.0959902	0.218857	13.2669	0	4.42454	0.123444	2.14981	0.13586	7.68156	0	0.025773	9.6485	0	1.95826	40.9831	0.05	0.05	0.317675	0.05	0	0.05	1.54483	0	0.05	0.181421	0.05	2.74903	29.5918	0.05	0.168244	32.9009	0	0.117651	5.7597
EX_na1[fe]	1.13687e-13	0	0	0	0	0	0	0	0	0	0	0	0	0	0	0	0	0	0	0	0	0	0	0	0	0	0	0	0	0	0	0	0	0	0	0	0	0	0	0
EX_nac[fe]	363.263	372.784	398.843	235.961	370.936	235.989	344.558	335.188	396.438	267.784	384.412	362.547	395.247	392.544	400.036	349.265	369.015	399.878	346.34	379.09	399.829	292.763	379.293	383.412	326.968	390.541	371.587	382.653	329.35	359.655	392.903	364.428	298.06	344.132	292.611	360.432	400.072	318.943	386.211	399.082
EX_ncam[fe]	237.959	244.291	149.66	77.1178	234.453	13.4775	219.473	213.784	31.907	57.4433	11.6398	139.992	62.6724	248.541	18.865	256.367	164.44	28.3212	244.025	216.087	188.611	126.295	126.143	112.277	238.615	255.98	107.27	96.615	219.802	260.523	53.3815	187.466	42.1371	71.387	171.713	249.999	191.073	181.718	264.083	35.0936
EX_nh4[fe]	400.22	400.21	400.24	400.27	400.24	400.2	400.24	400.24	400.15	400.2	400.16	400.24	400.16	400.21	400.17	400.18	400.2	400.18	400.2	400.22	400.2	400.26	400.22	400.22	400.26	400.21	400.22	400.19	400.21	400.23	400.19	400.28	400.16	400.19	400.25	400.26	400.17	400.17	400.23	400.14
EX_ni2[fe]	0	0	0	0	0	0	0	0	0	0	0	0	0	0	0	0	0	0	0	0	0	0	0	0	0	0	0	0	0	0	0	0	0	0	0	0	0	0	0	0
EX_nmn[fe]	0	0	0	0	0	0	0	0	0	0	0	0	0	0	0	0	0	0	0	0	0	0	0	0	0	0	0	0	0	0	0	0	0	0	0	0	0	0	0	0
EX_no2[fe]	0	0	0	0	0	0	0	0	0.0491007	0	0	0	0	0.122037	0	0	0	0	0	0	0	0	0	0.53535	0	0	0	0	0	0	0	0	0	0	0	0	0.258486	0	0	0
EX_no3[fe]	0	0	0	0	0	0	0	0	0	0	0	0	0	0	0	0	0	0	0	0	0	0	0	0	0	0	0	0	0	0	0	0	0	0	0	0	0	0	0	0
EX_no[fe]	0	0.1	123.107	16.7794	3.27963	8.74675	0.110376	0.437714	26.5339	0	8.84907	0.246887	4.29962	0.271721	15.3631	0	0.0515459	19.297	0	3.91653	81.9661	0.1	0.1	0.63535	0.1	0	0.1	3.08966	0	0.1	0.362842	0.1	5.49805	59.1836	0.1	0.283785	65.8018	0	0.235301	11.5194
EX_o2[fe]	81.8659	131.044	183.015	54.1022	132.387	26.0564	98.2296	111.186	49.1487	12.8763	105.629	17.0252	29.98	129.248	197.901	130.609	38.0755	84.7866	72.3459	76.251	131.44	18.4929	45.7411	25.7345	117.101	127.379	45.6464	16.3931	93.7284	128.948	33.7406	60.9052	19.4034	137.498	48.1584	125.471	146.712	77.6988	123.6	70.3975
EX_oaa[fe]	0.0683984	0	291.277	20.2353	4.43667	26.7854	0.110376	0.494308	51.4765	1.62943	176.242	4.27638	9.70093	1.11236	363.123	0	0.028116	116.872	0	4.57983	121.013	0	0	23.7179	0.165844	0	0	5.16671	0	0	0.31541	0	6.88567	179.28	0.0298787	0.283785	188.31	0	0.162362	98.2203
EX_ocdca[fe]	266.26	231.208	361.789	225.11	226.263	162.759	211.19	195.774	199.137	204.633	199.699	238.706	213.41	219.468	351.552	240.936	270.523	160.388	289.971	267.138	357.844	238.304	234.476	333.487	221.399	220.604	223.005	210.573	231.409	231.261	165.485	246.441	57.1361	340.329	261.167	229.154	350.298	233.591	232.561	137.907
EX_ocdcea[fe]	0	0	0	6.44442e-05	0.00193842	0	0.00795494	0.00121972	0	0	0	0	0	0	0	0	0	3.69821e-07	0	0	7.59199e-05	0.000628613	0	0	0	0	0	0	0.00639484	0.00343608	0	0.00422507	0	0	0.000920152	0.00384031	0	0	0	8.23165e-05
EX_orn[fe]	389.85	384.256	351.766	171.452	358.745	84.788	366.65	315.366	399.788	241.212	384.414	368.415	400.16	400.021	400.098	390.872	298.268	400.18	367.52	366.559	386.068	367.449	350.222	396.41	357.017	399.937	397.218	343.17	358.342	379.082	190.291	358.833	400.16	398.964	328.384	374.144	377.575	272.958	384.803	399.024
EX_oxa[fe]	113.459	67.6281	291.913	91.9939	53.4867	30.9489	54.9659	29.9514	51.7902	80.7872	195.003	120.909	152.485	48.8621	363.994	76.1264	119.149	169.864	114.195	126.871	342.883	112.456	113.761	224.303	88.4436	49.9079	78.6027	121.631	79.9645	78.7077	125.033	112.324	53.3933	239.483	112.862	69.0638	300.996	101.133	104.228	129.882
EX_pac[fe]	206.265	261.217	149.618	46.7027	283.022	11.503	176.301	197.678	31.9071	5.32607	29.0622	10.3218	140.838	252.423	18.5535	238.592	42.54	55.3129	116.002	129.961	233.252	84.911	167.438	161.246	223.281	237.502	58.3409	4.73736	153.591	229.704	85.6421	110.168	18.06	130.75	76.9111	222.82	79.5655	125.243	275.164	28.3655
EX_pb[fe]	0	0	0	0	0	0	0	0	0	0	0	0	0	0	0	0	0	0	0	0	0	0	0	0	0	0	0	0	0	0	0	0	0	0	0	0	0	0	0	0
EX_pcresol[fe]	9.55814	2.05036	0.0366134	0.29879	0.0377778	0.284236	0	1.74913	0.0882012	4.22664	9.03222	8.52276	36.1055	2.47481	0.0359656	1.50757	2.63681	7.19978	1.0086	2.59101	78.2904	40.8898	36.3256	23.1948	0.52948	0.230042	0.43861	0.888707	0.261533	4.3053	34.2596	15.7769	0.308508	8.07936	16.4298	1.65271	0.320607	3.50137	44.9059	8.4607
EX_pect[fe]	0	0	0	0	0	0	0	0	0	0	0	0	0	0	0	0	0	0	0	0	0	0	0	0	0	0	0	0	0	0	0	0	0	0	0	0	0	0	0	0
EX_pecticgal[fe]	0	0	0	0	0	0	0	0	0	0	0	0	0	0	0	0	0	0	0	0	0	0	0	0	0	0	0	0	0	0	0	0	0	0	0	0	0	0	0	0
EX_phe_L[fe]	394.741	342.093	400.145	312.369	327.357	264.699	350.037	335.088	399.683	308.579	389.554	369.245	390.603	354.11	400.127	352.104	370.099	377.985	385.325	391.11	400.09	373.985	386.986	397.042	338.818	350.436	351.36	371.022	367.91	350.516	390.347	393.375	289.54	336.525	366.574	335.107	400.096	362.453	365.196	357.648
EX_pheme[fe]	0.000544034	0.000352502	0.000136287	0.00120472	0.000314006	0.00127321	0.0010212	0.000912218	2.42126e-06	0.00149911	0.000130969	0.000605201	1.16777e-05	0.000558106	1.0694e-06	0.000229153	0.00105161	4.64591e-06	0.000488193	0.000504703	8.83386e-05	0.00037077	0.000460746	0.00070082	0.000400381	0.000759915	0.00130556	0.00160599	0.000665027	0.000408255	0.000338511	0.000654779	5.32215e-06	0.0009099	0.0005712	0.000812322	9.32627e-05	0.000542816	0.000219616	5.74653e-05
EX_phenol[fe]	142.727	264.834	75.1331	41.0644	287.141	182.771	246.645	211.018	0.0491007	17.7727	4.51889	0.109759	0.312529	274.268	0.0978968	240.379	41.1794	0.402181	118.707	114.769	12.9791	9.57	70.922	5.497	210.41	299.846	108.04	91.0817	170.999	231.295	15.8913	132.529	0.706518	0.553511	64.5464	229.279	47.7914	120.195	210.98	2.27917
EX_phppa[fe]	24.1869	0	0.0632268	1.19141	1.17667	0.77786	0.210753	0.247154	0	0.773884	9.03222	1.62277	99.6933	14.2667	0.139828	4.95197	0.028116	24.7323	5.77021	0.0323464	54.3825	34.523	44.863	111.328	1.93208	0.0283368	0.117152	0.261059	0	0.949597	35.1758	1.51161	10.4578	51.5605	1.62018	0.283785	0.0721216	0	11.0308	3.92236
EX_phpyr[fe]	64.0155	3.56846	292.505	21.7255	5.65111	34.0552	0.321129	2.57964	54.7519	6.73162	194.307	14.4219	145.5	17.9759	363.299	6.45954	2.69304	148.981	6.77881	7.20318	253.686	75.4128	81.1887	199.225	3.01104	0.258379	0.780067	6.6403	0.261533	5.2549	69.7508	17.2885	17.6519	238.92	18.0799	2.22028	189.033	3.50137	56.0991	110.603
EX_pi[fe]	0.818213	0.785608	0.630793	0.750987	0.778171	0.649602	0.740424	0.741138	0.761937	0.762051	0.580608	0.761089	0.737461	0.762556	0.64254	0.81617	0.928362	0.599681	0.86112	0.83391	0.776601	0.818496	0.767628	0.848987	0.798643	0.734049	0.79287	0.708343	0.811007	0.796336	0.853449	0.789368	0.572474	0.885619	0.851323	0.855011	0.700935	0.824747	0.80549	0.576327
EX_pime[fe]	0	0	0	0	0	0	0	0	0	0	0	0	0	0	0	0	0	0	0	0	0	0	0	0	0	2.839e-07	0	0	0	0	0	0	0	0	0	0	0	0	0	0
EX_pnto_R[fe]	0	2.74667e-06	8.24002e-07	1.47185e-06	0	6.6774e-06	0.000227302	3.20805e-06	0	0.000237402	3.60728e-06	0.000100148	0.00226591	0	0	7.01636e-05	1.47036e-06	1.84177e-05	0.000753618	0.0002155	0.000214026	0.000631371	1.69083e-06	4.5812e-05	4.25925e-05	6.44334e-06	1.00259e-05	0	0.000473845	2.07798e-06	0.000515356	0.000602709	0	0	0.00134178	0	0.00453277	0.000331491	6.18313e-06	0.000765278
EX_ppa[fe]	389.873	400.21	400.104	356.038	393.178	261.197	389.311	399.826	399.739	394.109	400.16	374.765	400.16	399.238	400.134	393.561	367.318	400.18	374.399	370.122	400.128	378.817	400.064	400.198	361.736	399.97	399.879	345.941	376.615	389.312	367.719	375.836	400.16	399.103	363.06	399.38	400.098	365.474	385.228	399.269
EX_ppi[fe]	9.07694	9.09325	9.17065	9.11056	9.09696	9.16125	9.11584	9.11548	9.10508	9.10502	9.19575	9.10551	9.11732	9.10477	9.16478	9.07797	9.02187	9.18621	9.05549	9.0691	9.09775	9.0768	9.10224	9.06156	9.08673	9.11902	9.08961	9.13188	9.08055	9.08788	9.05933	9.09137	9.19981	9.04324	9.06039	9.05854	9.13558	9.07368	9.0833	9.19789
EX_pppn[fe]	33.7451	2.05036	0.0998402	1.4902	1.21444	1.0621	0.210753	1.99628	0.0882012	5.00052	18.0644	10.1455	135.799	16.7415	0.175794	6.45954	2.66493	31.9321	6.77881	2.62335	132.673	75.4128	81.1887	134.523	2.46156	0.258379	0.555762	1.14977	0.261533	5.2549	69.4354	17.2885	10.7663	59.6399	18.05	1.9365	0.392729	3.50137	55.9367	12.3831
EX_pro_L[fe]	398.053	399.463	400.196	393.325	393.589	377.21	377.357	395.903	400.094	400.081	400.151	392.711	400.131	398.519	400.165	396.54	388.807	400.179	399.427	399.97	399.951	398.28	399.574	399.045	398.14	398.425	399.344	387.636	380.638	388.733	400.109	387.475	400.16	398.716	397.509	388.327	400.135	399.164	399.91	399.765
EX_ptrc[fe]	367.564	369.988	352.31	354.315	378.928	84.9508	274.178	357.719	273.786	315.166	399.863	390.653	397.368	339.08	399.952	379.743	286.217	397.68	324.143	333.458	392.232	355.489	373.363	364.565	356.274	313.49	302.096	207.63	335.979	358.673	347.73	304.087	390.876	268.82	332.065	324.869	377.806	357.243	376.747	394.33
EX_pullulan1200[fe]	0	0	0	0	0	0	0	0	0	0	0	0	0	0	0	0	0	0	0	0	0	0	0	0	0	0	0	0	0	0	0	0	0	0	0	0	0	0	0	0
EX_pydam[fe]	0	0	0	0	0	0	0	0	0	0	0	0	0	0	0	0	0	0	0	0	0	0	0	0	0	0	0	0	0	0	0	0	0	0	0	0	0	0	0	0
EX_pydx[fe]	135.856	48.0458	1.90955	25.195	43.4844	0.0644117	63.8948	46.2301	0.0490964	0.323557	0.498766	0.000438124	5.95884e-07	64.6065	0.0619295	77.6605	39.8467	0.344405	109.222	109.183	2.33964	9.49618	81.4823	0.0219042	61.415	52.2606	57.7849	0.000300967	101.992	73.7338	15.8912	92.3327	0.816018	0.210033	58.8592	66.5652	0.0721211	79.8266	69.318	2.27916
EX_pydxn[fe]	135.856	48.0458	4.50422	54.093	43.4844	4.82802	63.8948	46.2301	103.999	58.9723	10.2238	148.546	179.221	64.6065	33.0158	77.6605	168.525	35.541	165.506	137.691	146.387	108.258	112.868	211.585	61.415	52.2606	75.3337	94.7811	101.992	73.7338	97.9018	146.478	43.7044	79.8236	148.076	66.5652	114.664	79.8266	69.318	26.1046
EX_pyr[fe]	142.709	41.2421	393.809	80.2885	45.0822	234.846	46.6347	36.9379	292.23	144.485	383.567	269.293	322.312	91.15	367.182	70.2959	191.72	377.326	182.568	191.643	380.543	148.651	183.068	323.657	53.077	54.8238	80.8729	220.018	95.318	85.976	120.203	130.587	378.199	297.199	161.217	61.3366	285.362	70.3138	131.416	376.831
EX_q8[fe]	4.50175e-05	2.91922e-05	6.18001e-07	0.00033617	7.44497e-05	0.000148884	4.47251e-05	7.77577e-05	2.11861e-06	0.000402308	0.000121783	7.41752e-05	5.2163e-07	0.000112244	2.00986e-07	9.65392e-05	0.000508056	0	5.84701e-05	4.97049e-05	0	5.7069e-05	0.000175308	2.82653e-05	4.99947e-05	3.43519e-05	0.000283616	0.000268027	2.77195e-05	2.91715e-05	2.61947e-05	1.43125e-05	0	0.000792743	0.000152024	0.00042006	0	0.000272257	4.15292e-06	0
EX_r34hpp[fe]	24.1869	0	0.0632268	1.19141	1.17667	0.77786	0.210753	0.247154	0	0.773884	9.03222	1.62277	99.6933	14.2667	0.139828	4.95197	0.028116	24.7323	5.77021	0.0323464	54.3825	34.523	44.863	111.328	1.93208	0.0283368	0.117152	0.261059	0	0.949597	35.1758	1.51161	10.4578	51.5605	1.62018	0.283785	0.0721216	0	11.0308	3.92236
EX_raffin[fe]	0	0	0	0	0	0	0	0	0	0	0	0	0	0	0	0	0	0	0	0	0	0	0	0	0	0	0	0	0	0	0	0	0	0	0	0	0	0	0	0
EX_rbflvrd[fe]	80.2937	49.9787	0.652105	41.7181	21.304	3.32083	44.0624	28.4752	0.264601	13.0987	0.652222	21.4792	2.02425	49.05	0.757035	69.1848	45.6999	18.8385	57.8015	68.2147	88.5477	103.692	72.6694	34.0893	74.3529	34.9249	39.8039	16.2264	74.2358	54.1823	42.061	56.3491	20.084	27.2291	85.5708	16.8127	0.330607	58.9428	36.5471	0.411236
EX_rhamnogalurII[fe]	0	0	0	0	0	0	0	0	0	0	0	0	0	0	0	0	0	0	0	0	0	0	0	0	0	0	0	0	0	0	0	0	0	0	0	0	0	0	0	0
EX_rhamnogalurI[fe]	0	0	0	0	0	0	0	0	0	0	0	0	0	0	0	0	0	0	0	0	0	0	0	0	0	0	0	0	0	0	0	0	0	0	0	0	0	0	0	0
EX_rib_D[fe]	346.473	341.068	369.767	146.994	350.508	234.168	247.086	248.144	281.781	96.6849	215.33	189.383	228.142	320.936	396.709	330.323	360.339	176.172	330.628	325.501	378.5	200.149	306.532	336.077	321.167	306.42	298.268	212.787	281.658	328.875	393.746	289.679	66.5977	299.85	285.35	323.802	352.048	340.529	363.41	138.519
EX_ribflv[fe]	141.724	109.422	148.24	107.243	102.42	23.4627	112.253	103.251	77.8398	104.357	104.043	122.339	113.182	113.704	185.905	114.021	150.279	88.1218	142.932	142.971	176.866	139.693	139.801	170.438	108.454	112.618	120.556	128.95	121.841	115.039	148.506	141.091	35.674	139.626	139.203	107.309	152.186	122.975	124.334	69.3
EX_rmn[fe]	0	0	0	0	0	0	0	0	0	0	0	0	0	0	0	0	0	0	0	0	0	0	0	0	0	0	0	0	0	0	0	0	0	0	0	0	0	0	0	0
EX_sT_antigen[fe]	0	0	0	0	0	0	0	0	0	0	0	0	0	0	0	0	0	0	0	0	0	0	0	0	0	0	0	0	0	0	0	0	0	0	0	0	0	0	0	0
EX_sTn_antigen[fe]	0	0	0	0	0	0	0	0	0	0	0	0	0	0	0	0	0	0	0	0	0	0	0	0	0	0	0	0	0	0	0	0	0	0	0	0	0	0	0	0
EX_salcn[fe]	0	0	0	0	0	0	0	0	0	0	0	0	0	0	0	0	0	0	0	0	0	0	0	0	0	0	0	0	0	0	0	0	0	0	0	0	0	0	0	0
EX_sbt_D[fe]	0	0	0	0	0	0	0	0	0	0	0	0	0	0	0	0	0	0	0	0	0	0	0	0	0	0	0	0	0	0	0	0	0	0	0	0	0	0	0	0
EX_sbt_L[fe]	0	0	0	0	0	0	0	0	0	0	0	0	0	0	0	0	0	0	0	0	0	0	0	0	0	0	0	0	0	0	0	0	0	0	0	0	0	0	0	0
EX_sel[fe]	0	0	0	0	0	0	0	0	0	0	0	0	0	0	0	0	0	0	0	0	0	0	0	0	0	0	0	0	0	0	0	0	0	0	0	0	0	0	0	0
EX_selni[fe]	0	0	0	0	0	0	0	0	0	0	0	0	0	0	0	0	0	0	0	0	0	0	0	0	0	0	0	0	0	0	0	0	0	0	0	0	0	0	0	0
EX_ser_D[fe]	0	0	0	0	0	0	0	0	0	0	0	0	0	0	0	0	0	0	0	0	0	0	0	0	0	0	0	0	0	0	0	0	0	0	0	0	0	0	0	0
EX_ser_L[fe]	400.22	400.21	400.24	400.269	400.239	368.553	400.24	400.24	400.15	400.2	400.16	400.24	400.16	400.209	400.17	400.18	400.2	400.18	400.2	400.22	400.2	400.26	400.22	400.22	400.26	400.21	400.22	400.19	400.21	400.23	400.19	400.28	400.16	400.19	400.25	400.26	400.17	400.17	400.23	400.14
EX_sheme[fe]	0.000197971	0.000225861	1.64801e-06	7.41422e-05	9.20475e-05	0.000938653	0.000831886	0.000255693	0	0.000275438	0.000123698	0.000127303	1.08828e-05	0.00041985	2.00986e-07	0.000124687	0.000551897	4.39939e-06	0.000345127	0.000188516	6.79706e-05	0.000186488	0.000326643	0.000365384	0.00013092	0.000696817	0.000507045	0.00123643	0.000341121	0.000271547	0.000122312	0.000530038	4.93707e-06	0.000140299	0.000340025	0.000254628	5.54817e-06	0.000288218	8.63028e-05	5.69476e-05
EX_so3[fe]	0.0683984	0	292.442	21.5317	5.80778	33.387	0.220753	0.988616	54.6637	1.62943	122.637	6.86349	9.70093	1.41245	249.469	4.05343	0.183044	110.793	0	4.57983	121.013	0.0306048	0	39.5882	5.70234	0.0650104	0	5.87713	5.54372	2.96302	0.31541	0.117258	6.88567	180.29	0.298302	0.385047	188.641	0	1.13732	89.4056
EX_so4[fe]	24.104	24.3126	152.009	45.4369	39.6659	13.1727	23.8446	47.4024	135.691	5.25654	11.4284	11.7966	28.1801	47.4918	51.0746	26.1116	17.4225	33.2789	27.2428	33.6604	142.541	8.70603	19.2338	13.6231	23.7905	30.5891	19.1069	9.81223	25.1064	35.6414	58.2442	28.3854	13.3263	72.2946	23.833	25.537	81.6751	26.8699	47.211	16.9545
EX_spmd[fe]	24.2353	2.23751	235.093	32.6811	7.54957	47.894	0.430604	12.4597	166.103	24.7107	122.635	31.9089	55.1051	41.2874	175.404	8.26621	3.84377	110.79	8.65162	37.5909	200.101	25.1758	58.0945	39.5839	2.74091	7.30864	6.77927	30.1962	0.261045	14.9284	72.0713	17.3333	34.6542	185.142	18.1886	2.41244	199.194	3.55051	47.5379	89.4026
EX_srtn[fe]	0	0	0	0	0	0	0	0	0	0	0	0	0	0	0	0	0	0	0	0	0	0	0	0	0	0	0	0	0	0	0	0	0	0	0	0	0	0	0	0
EX_starch1200[fe]	0	0	0	0	0	0	0	0	0	0	0	0	0	0	0	0	0	0	0	0	0	0	0	0	0	0	0	0	0	0	0	0	0	0	0	0	0	0	0	0
EX_strch1[fe]	0	0	0	0	0	0	0	0	0	0	0	0	0	0	0	0	0	0	0	0	0	0	0	0	0	0	0	0	0	0	0	0	0	0	0	0	0	0	0	0
EX_strch2[fe]	0	0	0	0	0	0	0	0	0	0	0	0	0	0	0	0	0	0	0	0	0	0	0	0	0	0	0	0	0	0	0	0	0	0	0	0	0	0	0	0
EX_stys[fe]	0	0	0	0	0	0	0	0	0	0	0	0	0	0	0	0	0	0	0	0	0	0	0	0	0	0	0	0	0	0	0	0	0	0	0	0	0	0	0	0
EX_succ[fe]	400.22	400.209	400.24	400.249	400.235	400.2	400.237	400.236	400.15	400.173	400.16	400.24	400.16	400.204	400.17	400.177	400.18	400.18	400.197	400.217	400.2	400.26	400.219	400.22	400.26	400.21	400.201	400.19	400.209	400.23	400.19	400.28	400.16	400.136	400.25	400.234	400.17	400.17	400.23	400.14
EX_sucr[fe]	0	0	0	0	0	0	0	0	0	0	0	0	0	0	0	0	0	0	0	0	0	0	0	0	0	0	0	0	0	0	0	0	0	0	0	0	0	0	0	0
EX_sulfac[fe]	0	0	0	0	0	0	0	0	0	0	0	0	0	0	0	0	0	0	0	0	0	0	0	0	0	0	0	0	0	0	0	0	0	0	0	0	0	0	0	0
EX_taur[fe]	397.679	397.055	369.954	146.239	360.291	215.634	388.034	287.453	281.771	114.885	199.73	251.34	228.113	363.822	396.848	384.705	350.911	176.407	372.565	358.191	364.994	296.157	301.498	354.327	383.92	390.99	222.716	288.66	379.534	385.261	361.232	362.338	66.7072	298.573	345.126	346.994	351.924	357.916	376.706	138.852
EX_tchola[fe]	0	0	0	0	0	0	0	0	0	0	0	0	0	0	0	0	0	0	0	0	0	0	0	0	0	0	0	0	0	0	0	0	0	0	0	0	0	0	0	0
EX_tdchola[fe]	0	0	0	0	0	0	0	0	0	0	0	0	0	0	0	0	0	0	0	0	0	0	0	0	0	0	0	0	0	0	0	0	0	0	0	0	0	0	0	0
EX_tet[fe]	0	0	0	0	0	0	0	0	0	0	0	0	0	0	0	0	0	0	0	0	0	0	0	0	0	0	0	0	0	0	0	0	0	0	0	0	0	0	0	0
EX_thf[fe]	0.593984	0.542269	2.6281	11.5128	6.64109	1.3463	1.82675	13.2216	130.188	0.753328	0.153331	6.72385	79.208	0.468147	32.5808	0.90854	2.8742	7.93633	1.99284	0.658045	2.75171	1.49292	1.25782	1.09198	2.82515	0.845147	2.37733	9.12075	1.70785	2.42611	24.9426	2.7272	0.617011	20.1025	5.00956	1.85522	114.396	4.3842	3.48351	19.6601
EX_thm[fe]	24.2011	24.4107	167.442	74.2353	39.7644	29.8456	23.9424	47.5004	51.5476	49.4241	110.026	63.8212	67.3193	48.682	151.58	26.2095	27.4522	114.17	27.34	63.7058	183.461	25.1758	66.1873	77.5014	23.8883	30.6872	30.8182	60.3958	25.204	35.7393	50.5461	28.6083	36.8866	156.811	29.3824	25.635	180.305	26.9673	47.4567	99.46
EX_thr_L[fe]	400.144	400.152	399.893	232.327	376.542	389.224	398.964	306.533	399.843	241.188	399.904	383.214	399.975	400.1	399.906	398.977	399.981	399.916	400.124	400.13	399.916	400.011	400.083	400.091	397.544	400.156	400.164	397.387	397.608	398.82	400.022	399.533	399.965	399.703	399.893	399.607	399.991	400.068	399.706	399.688
EX_thymd[fe]	362.935	354.917	370.919	300.643	367.895	240.306	373.414	360.364	285.141	288.957	215.463	181.131	228.166	358.666	396.58	355.913	271.628	162.533	346.412	306.628	378.541	343.331	306.647	343.352	349.339	372.421	362.642	232.867	329.195	354.125	198.826	350.283	65.8109	309.161	317.358	349.754	351.973	269.814	345.874	138.592
EX_tma[fe]	41.845	28.4277	191.248	63.84	36.9589	38.0891	41.4718	36.5227	176.833	41.4138	51.7499	47.5159	67.9881	33.6251	91.9299	42.1595	44.0246	69.7435	43.2217	46.4889	155.067	42.9194	42.4542	45.4454	41.3649	30.6442	42.3425	45.3507	42.9588	43.8213	88.9443	46.3121	48.2362	113.028	46.9961	42.9137	122.712	44.673	43.8104	55.7467
EX_tmao[fe]	41.845	25.7463	191.248	53.3448	30.4567	30.4253	41.4718	18.8542	51.5647	41.4138	51.7499	47.5159	67.9881	30.6821	91.9299	42.1595	44.0246	69.7435	43.2217	46.4889	155.067	42.9194	42.4542	45.4454	41.3649	30.2758	42.3425	45.3507	42.9588	43.8213	88.9443	46.3121	46.7067	113.028	46.9961	42.9137	122.712	44.673	43.8104	55.7467
EX_tre[fe]	0	0	0	0	0	0	0	0	0	0	0	0	0	0	0	0	0	0	0	0	0	0	0	0	0	0	0	0	0	0	0	0	0	0	0	0	0	0	0	0
EX_trp_L[fe]	266.281	220.154	325.458	204.353	210.662	66.7093	219.605	212.314	282.458	203.576	283.043	259.118	281.307	230.824	322.303	225.705	271.161	276.905	257.056	267.763	344.455	240.186	267.264	303.701	209.897	226.599	225.397	252.005	234.968	224.466	269.974	264.903	198.168	298.67	250.601	215.035	348.838	234.296	240.413	259.901
EX_trypta[fe]	60.0352	2.80006	323.966	44.4423	14.33	55.5404	2.25828	24.3488	284.543	74.0139	281.642	123.618	276.218	42.0939	331.427	7.82735	31.4106	273.585	9.71937	35.793	219.838	46.5237	92.6239	197.819	5.68039	10.8871	11.4282	111.864	1.84361	13.8755	96.8514	8.38035	199.826	262.634	13.1502	3.08164	350.207	4.72161	43.6962	259.737
EX_tsul[fe]	12.102	11.986	0.0632268	1.29643	1.37111	0.39393	2.31866	4.67403	0	0.651662	0.0544444	2.58711	0.236897	24.342	0	13.1058	13.7277	0.0816588	13.0649	23.8536	0	7.57194	29.0489	14.2454	5.15286	11.8923	14.797	1.077	12.6032	7.79523	0.8826	14.3056	2.59706	26.9523	14.6927	2.93037	0	6.4373	0.974957	0
EX_ttdca[fe]	186.11	134.409	351.631	150.187	121.82	74.653	117.149	98.4931	106.742	135.745	192.126	188.118	176.372	116.327	343.185	142.607	282.845	164.764	217.99	192.367	297.758	180.417	165.842	303.129	125.536	121.684	147.327	137.535	136.716	132.089	272.979	165.444	62.1352	314.646	191.495	132.398	349.151	194.61	145.119	130.686
EX_tym[fe]	60.0352	2.80006	323.966	44.4423	14.33	55.5404	2.25828	24.3488	399.053	74.0139	370.159	123.618	361.631	42.0939	399.021	7.82735	31.4106	373.648	9.71937	35.793	219.838	46.5237	92.6239	197.819	5.68039	10.8871	11.4282	111.864	1.84361	13.8755	96.8514	8.38035	276.083	262.634	13.1502	3.08164	351.521	4.72161	43.6962	359.078
EX_tyr_L[fe]	262.625	158.028	398.216	289.442	111.734	255.533	213.196	203.804	399.458	304.998	385.852	369.186	385.064	166.424	400.061	153.292	310.982	373.263	262.281	272.863	397.723	362.35	334.372	398.729	177.126	176.497	314.546	369.669	216.314	164.509	373.594	292.429	270.633	316.791	295.79	136.257	400.013	249.841	183.11	348.586
EX_uchol[fe]	86.8001	65.5778	0.472428	68.9882	47.6589	2.9269	47.9999	27.3718	0.176402	73.5667	0.597778	154.547	1.78736	30.8862	0.695106	68.9081	207.592	18.5797	151.734	118.858	88.445	72.3015	61.6019	92.0431	54.9291	48.9427	76.5268	100.632	73.8449	65.5234	171.556	98.8402	35.7414	0.276756	127.562	65.8197	0.330607	144.277	60.8123	0.411236
EX_ura[fe]	5.61625	4.35686	0.0365997	0.0136485	0.423318	0.265079	12.9685	10.5236	0.000182074	3.58498	0	64.2584	0	8.69508e-05	0.113849	9.44258	7.49846e-05	0	2.16551	15.7742	3.20045e-05	14.5363	3.13277	49.1956	1.04412	0.0649819	0	0.000194845	23.6512	11.4179	0.22815	27.1562	0	0.0761712	18.6362	5.66818	0.134211	10.4048	2.04062	0.0878018
EX_urea[fe]	380.528	392.693	398.776	311.233	377.587	235.708	353.357	374.083	396.317	337.939	384.417	305.198	399.884	387.258	399.984	374.628	319.399	397.986	357.438	338.41	385.273	346.694	372.234	330.751	351.296	397.432	362.865	321.8	330.182	362.808	320.983	351.943	327.719	298.286	310.954	329.533	399.892	320.381	380.895	398.936
EX_uri[fe]	381.764	388.259	371.206	310.45	371.292	240.38	367.364	357.621	284.996	279.124	215.528	197.802	228.146	365.252	396.842	375.143	322.564	176.642	358.357	317.128	378.963	358.804	353.476	349.849	359.753	391.12	362.283	240.476	334.442	366.668	333.183	347.394	72.1898	307.539	332.046	329.993	352.12	351.699	361.834	138.764
EX_val_L[fe]	397.346	397.141	399.757	341.759	382.678	368.38	371.513	387.289	399.404	347.886	384.057	387.661	399.758	387.794	399.756	390.628	351.897	399.825	393.382	393.744	399.598	390.853	378.149	397.953	391.296	398.04	364.391	384.495	376.827	387.14	396.494	387.007	399.807	299.053	377.51	336.061	399.778	366.09	398.744	399.246
EX_xan[fe]	0	0	0	0	0	0	0	0	0	0	0	0	0	0	0	0	0	0	0	0	0	0	0	0	0	0	0	0	0	0	0	0	0	0	0	0	0	0	0	0
EX_xtsn[fe]	0.0683984	0	292.405	20.2353	4.43667	32.9931	0.110376	0.583359	54.6146	1.62943	176.242	4.27638	9.70093	1.11236	292.872	0	0.028116	117.049	0	4.57983	121.013	0	0	38.6434	0.435584	0	0	5.49054	0	0	0.31541	0	6.88567	179.28	0.0298787	0.283785	188.382	0	0.162362	98.2203
EX_xyl_D[fe]	0	0	0	0	0	0	0	0	0	0	0	0	0	0	0	0	0	0	0	0	0	0	0	0	0	0	0	0	0	0	0	0	0	0	0	0	0	0	0	0
EX_xylan[fe]	0	0	0	0	0	0	0	0	0	0	0	0	0	0	0	0	0	0	0	0	0	0	0	0	0	0	0	0	0	0	0	0	0	0	0	0	0	0	0	0
EX_xyluglc[fe]	0	0	0	0	0	0	0	0	0	0	0	0	0	0	0	0	0	0	0	0	0	0	0	0	0	0	0	0	0	0	0	0	0	0	0	0	0	0	0	0
EX_zn2[fe]	0.00733283	0.00682021	0.00460329	0.00534822	0.00650257	0.00490815	0.00611538	0.00595275	0.00621439	0.0052604	0.00396679	0.00683254	0.0060026	0.00619744	0.00468041	0.00712867	0.00818638	0.00427053	0.00801532	0.00751527	0.00692432	0.00729788	0.0065674	0.00777799	0.00698123	0.00617893	0.0060561	0.00596254	0.00727739	0.00699606	0.00814336	0.0070068	0.00399276	0.00520181	0.00801547	0.00670138	0.0055102	0.00757738	0.00719993	0.00393324
