# Supplementary material for: Computational modeling of the gut microbiota reveals putative metabolic mechanisms of recurrent Clostridioides difficile infection
Source: PLoS Comput Biol. 2021 Feb 22;17(2):e1008782. doi: 10.1371/journal.pcbi.1008782 (PMC7932513; doi:10.1371/journal.pcbi.1008782)
Supplement: S6 Table — (XLSX) [file pcbi.1008782.s006.xlsx]

## Sheet: S6 Table
Table S5. Differentially produced metabolites between 3 clusters in 119 model-predicted post-index samples.			Net maximal production rate (mmol/day)
VMH Metabolite			Cluster 1	Cluster 2	Cluster 1	Cluster 2	Cluster 1	Cluster 2
Abbreviation	Common Name	Primary Pathway(s)	HEb	HBo	HEb	HEc	HBo	HEc
12ppd-S	(S)-Propane-1,2-diol	Propanoate metabolism, Glyoxylate and dicarboxylate metabolism	178.087	24.1797	178.087	10.0462
13ppd	Propane-1,3-diol	Glycerophospholipid metabolism	178.087	24.1797	178.087	10.0462
15dap	1,5-Diaminopentane	Lysine metabolism	311.057	137.045	311.057	27.0464	137.045	27.0464
2ddglcn	2-Dehydro-3-deoxy-D-gluconate	Pentose and glucuronate interconversions, Pentose phosphate pathway	210.076	70.9807	210.076	101.059
2hyoxplac	Ortho-Hydroxyphenylacetic acid	Phenylalanine metabolism			96.5373	14.194	67.1436	14.194
2obut	2-Ketobutyric acid	3+	129.69	291.269	129.69	370.022
34dhpha	3,4-Dihydroxybenzeneacetic acid	Tyrosine metabolism	94.4902	14.3253	94.4902	7.7991							`
3dhcdchol	3-Dehydrochenodeoxychollyc acid	Bile acid metabolism	22.5463	57.1096			57.1096	1.3282
3dhchol	3-Dehydrocholic acid	Bile acid metabolism	22.5463	57.1096			57.1096	1.3282
4hoxpacd	4-Hydroxyphenylacetaldehyde	Tyrosine metabolism	159.123	45.7524	159.123	14.009
4hphac	p-Hydroxyphenylacetic acid	Tyrosine metabolism	196.747	47.0125	196.747	16.0427
5mta	5'-Methylthioadenosine	Arginine and proline metabolism, urea cycle			83.4958	13.6846
5mthf	5-Methyltetrahydrofolic acid	3+			55.7884	131.144	40.905	131.144
7dhcdchol	7-Dehydrochenodeoxycholic acid	Bile acid metabolism			324.681	34.0628	234.945	34.0628
7ocholate	3alpha,12alpha-Dihydroxy-7-oxo-5beta-Cholanate	Bile acid metabolism			327.483	34.2333	245.929	34.2333
HC02191	Lithocholic acid	Bile acid metabolism					57.0859	7.0473
HC02194	Ursodeoxycholic acid	Bile acid metabolism	22.453	52.4381			52.4381	1.2872
Lkynr	L-Kynurenine	Tryptophan metabolism	84.942	14.6075	84.942	10.0979
acac	Acetoacetic acid	3+	301.361	124.664	301.361	57.7959	124.664	57.7959
acmana	N-Acetylmannosamine	Aminosugar metabolism	7.2983	103.394			103.394	3.4624
actn-R	(R)-Acetoin	Butanoate metabolism	215.442	54.1937			54.1937	337.579
adchac	Allodeoxycholic Acid	Bile acid metabolism					57.0859	7.0473
akg	Oxoglutaric acid	3+	299.054	129.111
alchac	Allolithocholic Acid	Butanoate metabolism					57.0859	7.0473
alltn	Allantoin	Purine catabolism	121.578	15.7157	121.578	9.0497
bhb	(R)-3-Hydroxybutyric acid	Butanoate metabolism	332.667	149.173
btd-RR	(2R,3R)-2,3-Butanediol	Butanoate metabolism	176.414	29.3862			29.3862	96.8811
but	Butyric acid	Butanoate metabolism			225.705	25.3725	121.909	25.3725
chor	Chorismate	3+	39.426	181.984			181.984	39.0705
cit	Citric acid	Citric acid cycle	282.418	106.064	282.418	20.1983	106.064	20.1983
cys-L	L-Cysteine	3+			105.379	40.4361
cytd	Cytidine	Pyrimidine catabolism, Nucleotide interconversion	124.917	262.17	124.917	314.235
dchac	Deoxycholic acid	Bile acid metabolism					57.0859	7.0473
ddca	Dodecanoic acid	3+			311.311	151.838
diact	Diacetyl	Butanoate metabolism	238.124	93.3907			93.3907	353.407
fum	Fumaric acid	3+			358.995	175.442
gam	Glucosamine	Heparan sulfate degradation, Aminosugar metabolism	7.2914	102.058			102.058	3.3176
glcn	Gluconic acid	Pentose phosphate pathway	296.223	132.206
glu-L	L-Glutamic acid	3+	130.862	327.253	130.862	300.192
glyclt	Glycolic acid	Glyoxylate and dicarboxylate metabolism			305.256	112.591
gsn	Guanosine	Purine catabolism, Nucleotide interconversion			218.719	41.446	148.026	41.446
h2	Hydrogen	3+			330.863	44.1406	281.803	44.1406
h2s	Hydrogen sulfide	3+			114.62	45.363
hdca	Palmitic acid	Glycerophospholipid metabolism, fatty acid oxidation			310.922	144.285
hista	Histidine	Histidine metabolism	294.589	115.346			115.346	306.116
icdchol	Isochenodeoxycholic acid	Bile acid metabolism	22.5463	57.1096			57.1096	1.3228
idon-L	L-Idonate	Pentose phosphate pathway	237.466	60.9627	237.466	18.069	60.9627	18.069
indole	Indole	Tryptophan metabolism			322.665	135.442
isobut	Isobutyric acid	3+	65.4302	205.162			205.162	13.8077
isocapr	Isocaproic acid	Valine, leucine, and isoleucine metabolism	65.4291	200.889			200.889	13.8077
isochol	Isochenodeoxycholic acid	Bile acid metabolism	22.5463	57.1096			57.1096	1.3228
isoval	Isovalerate	3+	50.4133	116.093			116.093	10.4003
meoh	Methanol	3+	7.2287	87.6193			87.6193	3.1505
met-L	L-Methionine	3+	99.0183	48.8408	99.0183	36.109
mqn8	Menaquinone-8	3+			55.4587	134.867	51.2205	134.867
mnl	D-Mannitol	Fructose and mannose metabolism	7.2287	87.6193			87.6193	3.1505
ncam	Niacinamide	NAD metabolism	40.2105	143.712			143.712	56.8227
o2	Oxygen	3+			100.112	20.2781	70.3481	20.2781
oaa	Oxalacetic acid	3+	166.067	35.3368	166.067	22.8606
oxa	Oxalic acid	Glyoxylate and dicarboxylate metabolism	327.251	147.21	327.251	104.231
pac	Phenylacetic acid	Phenylalanine metabolism, Arginine and proline metabolism	42.6889	133.354			133.354	10.3105
phenol	Phenol	Tyrosine metabolism, Aminobenzoate degradation	7.6704	104.422			104.422	3.9291
phpyr	Phenylpyruvic acid	Phenylalanine metabolism	197.342	50.9305	197.342	17.2866	50.9305	17.2866
ptrc	Putrescine	Urea cycle, Arginine and proline metabolism			355.95	159.756
ribflv	Riboflavin	Vitamin B2 metabolism, Energy metabolism			164.969	79.0576
so3	Sulfite	3+	104.191	19.4588	104.191	14.9814
spmd	Spermidine	Urea cycle, Arginine and proline metabolism			103.007	13.6838	51.5254	13.6838
thf	Tetrahydrofolic acid	3+			55.3566	128.317	40.7423	128.317
thm	Thiamine	Thiamine metabolism			113.025	37.847
trypta	Tryptamine	Tryptophan metabolism	288.067	122.318			122.318	266.215
ttdca	Myristic acid	3+			314.759	149.861
tym	Tyramine	Tyrosine metabolism	331.148	123.944			123.944	346.32
uchol	Ursocholic acid	Bile acid metabolism	22.453	54.124			54.124	1.2872
xtsn	Xanthosine	Nucleotide interconversion	217.369	64.651	217.369	19.3656	64.651	19.3656
VMH	Virtual Metabolic Human Resource (www.vmh.life)
Blue	Aromatic amino acid metabolite
Red	Bile acid metabolite
3+	Part of 3+ pathways
HEb	High Enterobacteriaceae cluster
HEc	High Enterococcus cluster
HBo	High Bacteroides cluster
	Elevated in Heb vs. Hec
	Elevated in Hec vs. Heb
	Elevated in Heb vs. Hbo
	Elevated in Hbo vs. Heb
	Elevated in Hec vs. Hbo
	Elevated in Hbo vs. Hec
