# Supplementary material for: Computational modeling of the gut microbiota reveals putative metabolic mechanisms of recurrent Clostridioides difficile infection
Source: PLoS Comput Biol. 2021 Feb 22;17(2):e1008782. doi: 10.1371/journal.pcbi.1008782 (PMC7932513; doi:10.1371/journal.pcbi.1008782)
Supplement: S7 Table — (XLSX) [file pcbi.1008782.s007.xlsx]

## Sheet: S7 Table
Table S7. Differentially produced metabolites between 2 clusters in 40 model-predicted FMT samples.			Net maximal production rate (mmol/day)
VMH Metabolite			Cluster 1	Cluster 2
Abbreviation	Common Name	Primary Pathway(s)	HEb-FMT	HBo-FMT
12ppd-S	(S)-Propane-1,2-diol	Propanoate metabolism, Glyoxylate and dicarboxylate metabolism	168.769	13.5331
13ppd	Propane-1,3-diol	Glycerophospholipid metabolism	168.769	14.1412
2ddglcn	2-Dehydro-3-deoxy-D-gluconate	Pentose and glucuronate interconversions, Pentose phosphate pathway	197.185	72.4391
34dhpha	3,4-Dihydroxybenzeneacetic acid	Tyrosine metabolism	98.6601	3.2446
3dhcdchol	3-Dehydrochenodeoxychollyc acid	Bile acid metabolism	15.7739	89.6381
3dhchol	3-Dehydrocholic acid	Bile acid metabolism	15.7739	89.6381
3mop	3-Methyl-2-Oxovaleric Acid	Valine, leucine, and isoleucine metabolism, Stickland metabolism	386.704	185.127
4hoxpacd	4-Hydroxyphenylacetaldehyde	Tyrosine metabolism	137.954	4.1342
4hphac	p-Hydroxyphenylacetic acid	Tyrosine metabolism	182.248	23.4238
5mta	5'-Methylthioadenosine	Arginine and proline metabolism, urea cycle	114.207	21.7174
HC02191	Lithocholic acid	Bile acid metabolism	24.8693	67.8057
HC02194	Ursodeoxycholic acid	Bile acid metabolism	13.4103	83.6396
Lkynr	L-Kynurenine	Tryptophan metabolism	90.6451	3.2744
acac	Acetoacetic acid	3+	211.1	103.995
acmana	N-Acetylmannosamine	Aminosugar metabolism	1.2818	126.987
actn-R	(R)-Acetoin	Butanoate metabolism	317.565	22.025
adchac	Allodeoxycholic Acid	Bile acid metabolism	24.8693	67.8057
akg	Oxoglutaric acid	3+	314.092	82.3296
alchac	Allolithocholic Acid	Butanoate metabolism	24.8693	67.8057
alltn	Allantoin	Purine catabolism	123.82	3.2275
bhb	(R)-3-Hydroxybutyric acid	Butanoate metabolism	212.012	82.2887
btd-RR	(2R,3R)-2,3-Butanediol	Butanoate metabolism	162.671	3.3119
chol	Choline	Glycine, serine, alanine and threonine metabolism, Glycerophospholipid metabolism	62.7747	5.7672
chor	Chorismate	3+	79.3345	223.51
cit	Citric acid	Citric acid cycle	173.773	51.5576
cys-L	L-Cysteine	3+	150.328	27.3543
cytd	Cytidine	Pyrimidine catabolism, Nucleotide interconversion	117.648	275.135
dchac	Deoxycholic acid	Bile acid metabolism	24.8693	67.8057
diact	Diacetyl	Butanoate metabolism	329.274	81.9217
glcn	Gluconic acid	Pentose phosphate pathway	305.52	80.6858
glyb	Betaine	Glycine, serine, alanine and threonine metabolism, Stickland metabolism	92.6422	43.2746
h2s	Hydrogen sulfide	3+	159.599	36.8119
hista	Histidine	Histidine metabolism	290.825	30.7516
icdchol	Isochenodeoxycholic acid	Bile acid metabolism	15.7739	89.6381
idon-L	L-Idonate	Pentose phosphate pathway	145.673	3.2275
isobut	Isobutyric acid	3+	53.6361	256.846
isocapr	Isocaproic acid	Valine, leucine, and isoleucine metabolism	51.2725	245.494
isochol	Isochenodeoxycholic acid	Bile acid metabolism	15.7739	89.6381
isoval	Isovalerate	3+	43.9096	132.392
meoh	Methanol	3+	0.7578	115.413
met-L	L-Methionine	3+	142.32	23.0272
mnl	D-Mannitol	Fructose and mannose metabolism	0.7578	115.413
ncam	Niacinamide	NAD metabolism	75.5788	179.977
oaa	Oxalacetic acid	3+	145.673	3.2275
oxa	Oxalic acid	Glyoxylate and dicarboxylate metabolism	208.335	93.164
phenol	Phenol	Tyrosine metabolism, Aminobenzoate degradation	13.1658	143.257
phpyr	Phenylpyruvic acid	Phenylalanine metabolism	182.658	25.2811
pydx	Pyridoxal	Vitamin B6 metabolism	0.7801	54.6411
pyr	Pyruvic acid	3+	350.415	127.222
so3	Sulfite	3+	129.631	4.9224
spmd	Spermidine	Urea cycle, Arginine and proline metabolism	143.057	21.721
thm	Thiamine	Thiamine metabolism	119.91	39.8182
tma	Trimethylamine	Energy metabolism, Stickland reaction	104.026	44.0192
tmao	Trimethylamine N-oxide	Energy metabolism	92.4986	42.3529
trypta	Tryptamine	Tryptophan metabolism	278.511	41.0572
tym	Tyramine	Tyrosine metabolism	336.057	41.0572
uchol	Ursocholic acid	Bile acid metabolism	13.4103	85.1251
xtsn	Xanthosine	Nucleotide interconversion	139.697	3.9798
VMH	Virtual Metabolic Human Resource (www.vmh.life)
Blue	Aromatic amino acid metabolite
Red	Bile acid metabolite
3+	Part of 3+ pathways
HEb-FMT	High Enterobacteriaceae FMT cluster
HBo-FMT	High Bacteroides FMT cluster
	Elevated in HEb-FMT vs. Hbo-FMT
	Elevated in HBo-FMT vs. HEb-FMT
